# Supplementary material for: Pathogenic profiles and lower respiratory tract microbiota in severe pneumonia patients using metagenomic next-generation sequencing
Source: Adv Biotechnol (Singap). 2025 Apr 25;3(2):13. doi: 10.1007/s44307-025-00064-w (PMC12031718; doi:10.1007/s44307-025-00064-w)
Supplement: Supplementary file 7 — Additional file 7. Table S1. Pathogens detected by conventional methods but missed by mNGS. [file 44307_2025_64_MOESM7_ESM.xlsx]

## Sheet: Table S1
Table S1. Pathogens detected by conventional methods but missed by mNGS
Microbe	Possible Explanation
	Not detected	Detected without meeting the criteria
Acinetobacter baumannii	1	None
Corynebacterium striatum	1	1
Klebsiella pneumoniae	6	3
Pseudomonas aeruginosa	5	3
Staphylococcus aureus	1	1
Staphylococcus epidermidis	3	2
Staphylococcus haemolyticus	7	2
Stenotrophomonas maltophilia	5	3
Streptococcus constellatus	1	1
Serratia marcescens	1	None
Staphylococcus cephalosporus	1	None
Mycobacterium tuberculosis	2	None
Streptococcus gramineus	4	None
Neisseria pharyngealis	4	None
Pseudomonas aeruginosa	1	None
Strange amoebae	1	None
Aspergillus fumigatus	1	1
Candida albicans	6	2
Human betaherpesvirus 5 (cytomegalovirus)	6	1
Total	57	20
