# Supplementary material for: Pathogenic profiles and lower respiratory tract microbiota in severe pneumonia patients using metagenomic next-generation sequencing
Source: Adv Biotechnol (Singap). 2025 Apr 25;3(2):13. doi: 10.1007/s44307-025-00064-w (PMC12031718; doi:10.1007/s44307-025-00064-w)
Supplement: Supplementary file 8 — Additional file 8. [file 44307_2025_64_MOESM8_ESM.xlsx]

## Sheet: Sheet
Kingdom	Name	CAP_1	CAP_2	CAP_3	CAP_4	CAP_5	CAP_6	CAP_7	CAP_8	CAP_9	CAP_10	CAP_11	CAP_12	CAP_13	CAP_14	CAP_15	CAP_16	CAP_17	CAP_18	CAP_19	CAP_20	CAP_21	CAP_22	CAP_23	CAP_24	CAP_25	CAP_26	CAP_27	CAP_28	CAP_29	HAP_1	HAP_2	HAP_3	HAP_4	HAP_5	HAP_6	HAP_7	HAP_8	HAP_9	HAP_10	HAP_11	HAP_12	HAP_13
Bacteria	Acinetobacter baumannii	4.88	0	64.73	0	6621.08	0	0	0	276206	0	0	618.78	0	0	0	0	0	0	0	0	8386.01	0	0	0	0	0	0	0	0	0.29	2.09	0	0.12	0	0	0	0.11	0.09	0	0	0	239.41
Bacteria	Staphylococcus aureus	0	0	0	0.25	0	0	0	0	14.02	0	0	0	0	0	0	0	0	0	0	0	0	0	0	0	0	0	0	0	0	68514.8	0	0.24	0	0	0	0	1.18	0.09	0	0	0	0
Bacteria	Streptococcus oralis	0	0.44	8.66	5.09	37.76	0	0	0.53	0	0	0	0	2.64	0.31	0.09	0	0	0	0	1.92	0	0	3.03	0	0	0	84.76	0.06	0	1327.07	3546.92	59891.3	0.12	1652.29	0	0	0	0	0	0	0	0
Bacteria	Corynebacterium striatum	0	0	49.69	0.51	0	0	0	0.89	1617.89	0	0	0	0	0	0	0	0	0	0	0	0	10.02	0	0	0	0	0.17	0	0	7408.85	10136.6	2084.45	0	0	0	0	0.04	0	0	0	127.18	0.1
Bacteria	Pseudomonas aeruginosa	0	0	5.11	10.18	0	0	0	0	0	0	0	0	0	0	0	0	0	15800.5	0	0	0.02	0	0	0	0	0	0.06	0	0	0	67.84	495.5	0	0	0	0	0.19	0	0	0	0	0
Bacteria	Parvimonas micra	0	885.98	0	1.78	0	4709.66	0	13.12	0	190.19	0	0	14.66	0	0	0	0	0	0	0.34	0	0	4.9	0.46	0.24	0	0.06	0	0	1.76	0.46	0.94	222.55	2.91	0	0	0.15	0	0	0	589.25	0
Bacteria	Streptococcus australis	0	0	0	0.76	2.65	0.61	0	0	0	0	0	0	11.21	0	0	0	0	0	0	0.64	0	0	0.56	0	0	0	14.32	0	0	73.57	265.75	4036.95	0	87.81	0	0	0	0	0	0	0.05	0
Bacteria	Streptococcus mitis	0	0	1.14	0.25	2.65	0	0	0	0	0	0	0	3.28	0	0.27	0	0	0	0	0.98	0	0	3.09	0.04	0	0	17.09	0.96	0	59.94	256.49	3904.76	0	46.09	0	0	0	0	0	0	0.05	0
Bacteria	Streptococcus pneumoniae	0	0	1.14	0.51	0	1.42	0	0.18	0.19	0	0	0	2.4	0.1	0	0	0	0	0	0.23	0	0	1.32	0	0	0	14.48	0.39	0	74.16	200.47	2883.94	0.12	52.39	0	0	0	0	0	0	0.09	0
Bacteria	Streptococcus pseudopneumoniae	0	0	0.49	0	0.93	0	0	0	0	0	0	0	0.56	0	0.18	0	0	0	0	0.08	0	0	0.3	0	0	0	0	0.33	0	12.6	109.26	1509.83	0	13.1	0	0	0	0	0	0	0	0
Bacteria	Mogibacterium timidum	0	0	0	5.34	0	1371.1	0	0	0	0	0	0	1.92	0	0	0	0	0	0	0.11	0	0	2.8	0	0	0	0	0	0	0.29	0	0	221.83	0	0	0	0.04	0	0	0	6.73	0
Bacteria	Porphyromonas endodontalis	0	140.09	0	11.44	0	243.58	0	0	0	0.25	0	0	28.67	0	0	0	0	0	0	0.19	0	0	2.5	0.04	0	0	0	0	0	0.59	0	0	90.14	0	0	0	0.04	0	0	0	960.02	0
Bacteria	Streptococcus infantis	0	0	0	0	0.16	0	0	0	0	0	0	0	13.05	0.1	0	0	0	0	0	0.19	0	0	0.33	0	0	0	0	0	0	12.31	62.04	1112.09	0	18.43	0	0	0	0	0	0	0	0
Bacteria	Staphylococcus epidermidis	0	0	0	13.26	14.34	0	0	0	3.14	0	0	0.13	0.08	0	0	0.13	0	0	0	0	0.02	0	0	0	0	0.27	0.06	0.5	0	0	3.05	0	0.12	0	0.07	0	762.27	0	0	0	0	0.19
Bacteria	Corynebacterium simulans	0	0	0.33	0	0	0	0	0	92.63	0	0	0	0	0	0	0	0	0	0	0	0	0.15	0	0	0	0	0	0	0	337.96	322.24	31.05	0	0	0	0	0	0	0	0	5.19	0
Bacteria	Streptococcus gordonii	0	0.22	0	3.56	0.62	1.21	0	0	0	1.39	0	0	2.64	0	0	0	0	0	0	0.11	0	0	0.16	0	0	0	2.89	0	0	18.61	43.3	678.61	0	25.55	0.04	0	0	0	0	0	0.05	0
Bacteria	Bacteroides heparinolyticus	0	0	0	0.25	0.16	1.01	0	0	0	0	0	0	0	0	0	0	0	0	0	0	0	0	0.03	0	0	0	0	0	0	0	0	1.18	0	0	0	0	0	0	0	0	747.03	0
Bacteria	Veillonella parvula	0	0	0.16	4.32	0	0	0	0	0	0	0	0	568.95	0.31	0	0	0	0	0	0.15	0	0	1.32	0.04	0	0.4	82.61	0	0.04	0.15	0.93	5.41	0.12	4.58	1.16	0	0	0	0	0	0	0
Bacteria	Slackia exigua	0	0.87	0	0	0	442.85	0	0	0	0.25	0	0	6.89	0	0	0	0	0	0	0	0	0	6.78	0	0	0	0	0	0	0	0	0	114.33	0	0	0	0	0	0	0	33.94	0
Bacteria	Streptococcus constellatus	0	7.72	0	0	0	451.54	0	0	0	2.15	0	0	0	0	0	0	0	0	0	0.04	0	0	0.76	0.11	0.1	0	0	0	0	1.17	0	40.46	0.12	0	0	0	0	0	0	0	22.38	0
Bacteria	Streptococcus intermedius	0	3.7	0	0	0	102.77	0	0	0	332.8	0	0	0.16	0	0	0	0	0	0	0	0	0	0.56	0.63	0.1	0	0.06	0	0	3.22	0.93	62.57	0	0.49	0	0	0	0	0	0	4.27	0
Bacteria	Acinetobacter nosocomialis	0	0.11	0	0.25	0.31	0	0	0	494.23	0	0	0	0	0	0	0	0	0	0	0	0.54	0	0	0	0	0	0	0	0	0	2.78	0	0.12	0	0	0	0	0	0	0	0	0
Bacteria	Acinetobacter pittii	0	0	0	0	3.43	0	0	0	488.54	0	0	0.13	0	0	0	0	0	0	0	0	0.54	0	0	0	0	0	0	0	0	0	1.85	0	0	0	0	0	0	0	0	0	0	0.13
Bacteria	Tannerella forsythia	0	419.36	0	16.27	0	5.06	0	0	0.19	0	0	0	17.38	0	0	0	0	0	0	0.34	0	0	1.12	0	0	0	0	0	0	0.29	0.46	0	0.12	0	0	0	0.11	0	0	0	2.32	0
Bacteria	Streptococcus peroris	0	0	0.16	0	0.47	0	0	0	0	0	0	0	6.49	0.1	0	0	0	0	0	0.11	0	0	0	0	0	0	0	0	0	8.65	18.98	375.63	0	6.06	0	0	0	0	0	0	0	0
Bacteria	Gemella morbillorum	0	0.44	0	7.88	0	1.01	0	0	0	0.38	0	0	0.32	0	0	0	0	0	0	0.04	0	0	0.16	0.11	0	0	0.06	0	0	0.88	0	4.7	0.12	0	0	0	0	0	0	0	399.24	0
Bacteria	Stenotrophomonas maltophilia	0	0	0	7.16	0	0	0	0	0	0	0	0	0	0	0	357.4	0	0	0	0	0.02	0.08	0	0	0	0	0.11	0.17	0	0	10.21	18.56	0	0.24	0	0	0	0	0	0	0	0
Bacteria	Prevotella intermedia	0	1.31	0	14.24	0	134.53	0	0	0	0.13	0	0	8.33	0	0	0	0	0	0	0.38	0	0	62.23	47.06	6.58	0	0.06	0	0	0	0	0	2.87	0.49	0	0	0.15	0	0	0	71.07	0
Bacteria	Pseudomonas fluorescens	0.15	0	0	66.69	0	0	0	0	0	0	0	0	0	0	0	0	0	0.26	0	0	0	0	0	0	0	0	0	0	0	0	243.95	0	0	0	0	0	0	0	0	0	0	0
Bacteria	Fusobacterium nucleatum	0	25.12	0	0.76	0	28.73	0	0	0	67.65	0	0	32.44	0	0	0	0	0	0	0.08	0	0	0.53	0.87	0.15	0	0	0	0	2.78	0	0.24	3.23	0	0	0	0	0	0	0	144.51	0
Bacteria	Filifactor alocis	0	0	0	1.27	0	180.86	0	0.53	0	0.13	0	0	0.72	0	0	0	0	0	0	0.34	0	0	6.28	0	0	0	0	0	0	0	0	0	5.03	0	0	0	0	0	0	0	99.04	0
Bacteria	Streptococcus cristatus	0	0	0	4.58	0.16	1.21	0	0	0	0.13	0	0	9.05	0	0	0	0	0	0	0.08	0	0	0.13	0	0	0	0	0	0	4.84	12.5	241.33	0	6.55	0	0	0	0	0	0	0	0
Bacteria	Streptococcus parasanguinis	0	0.11	0	0	0	0	0	0	0.19	0.25	0	0	218.88	0	0.09	0	0.36	0	0	4.73	0	0	0.76	0	0	0	0	0	0	2.05	1.39	50.57	0	0.97	0	0	0	0	0	0	0	0
Bacteria	Streptococcus salivarius	0	0	0	5.85	0	0.2	0	0	0	0.13	0	0.13	214.96	0	0	0	0	0	0	4.47	0	0	1.71	0	0	0	0.34	0	0	1.03	1.85	47.75	0.12	1.46	0	0	0	0	0	0	0.05	0
Bacteria	Streptococcus sanguinis	0	0.33	0	22.37	0.31	0.4	0.22	0	0	1.14	0	0	2.8	0	0	0	0	0	0	0.3	0	0	0.22	0.04	0	0	7.24	0	0	4.25	27.32	184.88	0	15.28	0	0	0	0	0	0	0.23	0
Bacteria	Pseudomonas azotoformans	0.07	0	0	51.38	0	0	0	0	0	0	0	0	0	0	0	0	0	0	0	0	0	0	0	0	0	0	0	0	0	0	215.47	0	0	0	0	0	0	0	0	0	0	0
Bacteria	Achromobacter xylosoxidans	0	0	0	0	0	0	0	0	0	0	0	0	0	0	0	0	0	0	0	0	0	0	0	0	0	0	0	0	0	251.93	0	0	0	0.24	0	0	0	0	0	0	0	0
Bacteria	Peptostreptococcus stomatis	0	0	0	3.81	0	0	0	0.18	0	0.38	0	0	0.64	0	0	0	0	0	0	0.04	0	0	2.73	0	0	0	0	0	0	0	0	0	125.82	0	0	0	0	0	0	0	75.92	0
Bacteria	Rothia mucilaginosa	0	0.11	0	1.78	0	0	0	18.03	0	0	0	0.4	87.62	2.75	0.09	0.13	1.09	0	0	3.94	0	0	0.66	0	0	0.13	86.91	0.06	0	0	0	0	0	2.91	0	0	0	0	0	0	0	0
Bacteria	Prevotella melaninogenica	0	0	0	1.02	0	0	0	0	0	0	0	0	185.24	0.2	0	0	0	0	0	9.5	0	0	4.64	0.04	0	0	0	0	0	0	0	0	0	0.73	0	0	0	0	0	0	0	0
Bacteria	Prevotella oris	0	0	0	2.8	0	0	0	0	0	0.63	0	0.27	17.7	0	0	0	0	0	0	0.11	0	0	9.6	0	0	0	0	0	0	0	0	0	132.04	0	0	0	0.08	0	0	0	36.91	0
Bacteria	Corynebacterium resistens	0	0	0.82	0	4.99	0	0	0	19.89	0	0	0	0	0	0	0	0	0	0	0	0	0.15	0	0	0	0	0.06	0	0	57.6	89.36	19.05	0	0	0	0	0	0	0	0	1.16	0
Bacteria	Streptococcus milleri	0	14.79	0	0.51	0	89.22	0	0	0	2.27	0	0	0.24	0	0	0	0	0	0	0.08	0	0	7.01	1.02	0.15	0	0	0	0	0.29	0.93	67.51	1.08	0	0	0	0	0	0	0	6.22	0
Bacteria	Sphingomonas echinoides	0	0	0	0	0	0	0	0	0	0	0	0	0	0	0	0	0	0	0	0	0	0	0	0	0	0	0	0	0	0	189.29	0	0	0	0	0	0	0	0	0	0	0
Bacteria	Granulicatella elegans	0	0	0	0	0	0	0	0	0	0	0	0	0.24	0	0	0	0	0	0	0	0	0	0.16	0	0	0	0	0	0	0	0	8.23	0	177.79	0	0	0	0	0	0	0	0
Bacteria	Olsenella uli	0	0	0	2.29	0	2.23	0	9.22	0	0	0	0	24.03	0	0	0	0	0	0	0.08	0	0	2.27	0	0	0	0	0	0	0	0	0	128.09	1.21	0	0	0.38	0	0	0	3.58	0
Bacteria	Cutibacterium acnes	0	0	0	121.82	0	0	0	0	0	0	0	0	0.08	0	0	0	0.36	0	0	0.08	0	0	0	0.14	0	0.04	0	0	0	0	47.14	0	0	0	0.25	0	0.99	0	0	0	0	0
Bacteria	Veillonella dispar	0	0	0	0	0	0	0	0	0	0	0	0	164.58	0.31	0	0	0	0	0	1.62	0	0	1.12	0	0	0	0	0	0	0	0	0.24	0	0	0.39	0	0	0	0	0	0	0
Bacteria	Ralstonia mannitolilytica	0	0	0	84.61	0	0	0	0	0	0	0	0	0	0	0	0	0	0	0	0	0	0	0	0	0	0	0	0	0	0	58.88	0	0	0	0	0	0	0	0	0	0	0
Bacteria	Corynebacterium diphtheriae	0	0	0	0	0	0	0	0	18.56	0	0	0	0	0	0	0	0	0	0	0	0	0	0	0	0	0	0.06	0	0	82.51	16.67	24.46	0	0	0	0	0	0	0	0	0.6	0.13
Bacteria	Treponema vincentii	0	0.11	0	0.25	0	0.2	0	0	0	0.13	0	0	9.45	0	0	0	0	0	0	0.04	0	0	0.16	0	0	0	0	0	0	0	0	0	0	0	0	0	0	0	0	0	130.1	0
Bacteria	Veillonella atypica	0	0	0	0.25	0	0	0	0	0	0	0	0	126.3	0.41	0	0	0	0	0	3.72	0	0	3.55	0	0	0	0	0	0	0	0	0	0	0	0.07	0	0	0	0	0	0	0
Bacteria	Acinetobacter johnsonii	0.07	0	0	0	0	0	0	0	0	0	0	0	0	0	0	0	0	0	0	0	0	0	0	0	0.05	0	0	0	0	0	129.95	0	0	0	0	0	0.15	0.09	0	0	0	0.03
Bacteria	Burkholderia stabilis	0	0	0	0	0	0	0	0	0	0	0	0	0	0	0	0	0	0	0	0	0	0	0	0	0.05	0	0	0	0	0	124.98	0	0	0	0.18	0	0	0	0	0	0	0
Bacteria	Corynebacterium matruchotii	0	0.11	0	4.83	0	0	0	0	0	0	0	0	3.44	0	0	0	0	0	0	0.08	0	0	0.59	0	0	0	0	0	0	0	0.46	0	0	115.7	0	0	0	0	0	0	0	0
Bacteria	Ralstonia insidiosa	0	0	0	71.22	0	0	0	0	0	0	0	0	0	0	0	3.49	0	0	0	0	0	0	0	0	0	0	0	0	0	0	44.53	0	0	0	0	0	0.04	0	0	0	0	0
Bacteria	Treponema medium	0	0.22	0	1.53	0	1.62	0	0	0	0.13	0	0	24.03	0	0	0	0	0	0	0.15	0	0	0.1	0	0	0	0	0	0	0	0	0	0	0	0	0	0.04	0	0	0	80.7	0
Bacteria	Streptococcus anginosus	0	2.94	0	2.8	0	56.44	0	0	0	3.53	0	0	2.08	0	0	0	0	0	0	0	0	0	11.94	0.28	0.05	0	0.23	0	0.08	0.15	1.85	21.17	0.12	0.24	0	0	0	0	0	0	4.04	0
Bacteria	Campylobacter showae	0	49.38	0	6.61	0	2.23	0	0.89	0	0.13	0	0	2.88	0	0	0	0	0	0	0.11	0	0	3.52	0	0	0	0.06	0	0	0.44	0	0	0	0.49	0	0	0	0	0	0	36.54	0
Bacteria	Alloprevotella tannerae	0	0	0	0	0	0.4	0	0.71	0	0.38	0	0	30.59	0	0	0	0	0	0	0.08	0	0	1.55	0	0	0	0	0	0	0.15	0	0	41.78	0	0	0	0	0	0	0	12.26	0
Bacteria	Campylobacter rectus	0	44.81	0	2.54	0	1.01	0	1.24	0	0.13	0	0	1.84	0	0	0	0	0	0	0.08	0	0	3.26	0.28	0.05	0	0	0	0	0	0	0	0	0.49	0	0	0	0	0	0	31.96	0
Bacteria	Rothia dentocariosa	0	0	0	1.53	0	0	0	0	0	0	0	0	76.4	0	0	0	0	0	0	0.53	0	0	0.16	0	0	0	0	0	0.04	0	0.46	0	0	0.49	0	0	0	0	0	0	0	0
Bacteria	Mogibacterium pumilum	0	0.65	0	1.02	0	65.34	0	0	0	0	0	0	0.32	0	0	0	0	0	0	0	0	0	0.1	0	0	0	0	0	0	0	0	0	3.95	0	0	0	0	0	0	0	2.69	0
Bacteria	Streptococcus equinus	0	0.44	0	0.76	0	0	0	0	0	0	0	0	6.65	0	0.09	0	0	0	0	0.34	0	0	0.07	0	0	0	0	0	0	1.17	1.39	62.57	0	0.49	0	0	0	0	0	0	0	0
Bacteria	Lacticaseibacillus paracasei	0	0	0	28.96	0	0	0	0	0	0	0	0	0.48	0	0	0.4	0	0	0	0	0	0	0	0	0	0.22	0.68	0	0	0	39.03	0	0	0	0	0	0	0	0	0	0	0
Bacteria	Dialister pneumosintes	0	0	0	0	0	0	0	0	0	0.25	0	0	3.52	0	0	0	0	0	0	0	0	0	0.92	0	0	0	0	0	0	0.73	0	0	5.63	0	0	0	0	0	0	0	57.9	0
Bacteria	Granulicatella adiacens	0	0	0	12.71	0	0	0	0	0	0	0	0	50.46	0	0	0	0	0	0	0.08	0	0	0.39	0	0	0	0.11	0	0	0	0	3.76	0	0.24	0	0	0	0	0	0	0.05	0
Bacteria	[Eubacterium] nodatum	0	0	0	1.27	0	56.24	0	0	0	1.01	0	0	0	0	0	0	0	0	0	0.04	0	0	0	0	0	0	0	0	0	0	0	0	0.12	0.97	0	0	0	0	0	0	1.3	0
Bacteria	Enterococcus avium	0	0	0	0	0	0	0	0	0	0	0	0	0	0	0	0	0	0	0	0	0	0	0	0	0	0.09	1.13	0	0	57.3	0	0	0.36	0	0	0	0	0	0	0	0.28	0
Bacteria	Corynebacterium accolens	0	0	0.16	4.83	0	0	0	0	13.83	0	0	0	0	0	0	0	0	0	0	0.19	0	0.08	0	0	0	0	0	0	0	18.32	6.48	11.55	0	0	0	0	0	0	0	0	0.56	2.38
Bacteria	Abiotrophia defectiva	0	0	0.16	55.17	0	0	0	0	0	0	0	0	0.16	0	0	0	1.27	0	0	0.04	0	0	0.33	0	0	0	0	0	0	0	0	0	0	0	0	0	0	0	0	0	0	0
Bacteria	Actinomyces graevenitzii	0	0	0	0.76	0	0	0	0	0	0	0	0	47.41	0.31	0	0	0	0	0	0.71	0	0	7.5	0	0	0	0	0	0	0	0	0	0	0	0	0	0	0	0	0	0	0
Bacteria	Propionibacterium acidifaciens	0	0	0	31.53	0	0	0	0.18	0	0	0	0	3.36	0	0	0	0	0	0	0.04	0	0	0	0	0	0	0	0	0	0	0	0	0	21.1	0	0	0.11	0	0	0	0	0
Bacteria	Prevotella jejuni	0	0	0	0.25	0	0	0	0.18	0	0	0.06	0.13	48.05	0	0	0	0	0	0	0.49	0	0.08	3.12	0	0	0	0	0	0	0	0	0	0.24	0.24	0	0	0	0	0	0	2.23	0
Bacteria	Schaalia odontolytica	0	0	0	2.29	0	0	0	0.35	0	0	0	0	39.72	0.51	0.09	0	0	0	0	0.49	0	0	2.14	0	0	0	7.98	0	0	0	0	0	0.12	0	0	0	0	0	0	0	0	0
Bacteria	Prevotella nigrescens	0	0.11	0	0.25	0	24.68	0	0	0	0	0	0	18.58	0	0	0	0	0	0	0.11	0	0	2.37	0.04	0	0	0	0	0	0	0	0	0.48	0	0	0	0	0	0	0	4.78	0
Bacteria	Lacticaseibacillus rhamnosus	0	0	0	27.85	0	0	0	0	0	0	0	0	0	0	0	0	0	0	0	0	0	0	0	0	0	0	0	0	0.04	0	21.57	0	0	0	0	0	0	0	0	0	0	0
Bacteria	Streptococcus vestibularis	0	0	0	0	0	0	0	0	0	0	0	0	3.92	0	0	0	0	0	0	0.04	0	0	0.1	0	0	0	0	0	0	0.44	0.46	42.57	0	0	0	0	0	0	0	0	0	0
Bacteria	Haemophilus haemolyticus	0	0	0	0	0	0	0.22	0	0	0	0	0	0	0	0	0	0	0	0	0.04	0	0	0.23	0	0	0	0	0	0	0	0	43.28	0	0	0	0	0	0	0	0	0	0
Bacteria	Streptococcus thermophilus	0	0	0	8.17	0	0	0	0	0	0	9.62	0	3.36	0	0	0	0	0	0	0	0	0	0.03	0	0	0	0.17	0	0	0	1.63	20.04	0	0	0	0	0	0	0	0	0	0
Bacteria	Treponema denticola	0	0.54	0	1.02	0	0.61	0	0.18	0	0	0	0	33.64	0	0	0	0	0	0	0.08	0	0	0.07	0	0	0	0	0	0	0.44	0	0	0	0.73	0	0	0.04	0	0	0	5.29	0
Bacteria	Arachnia propionica	0	0.33	0	34.83	0	0	0	0	0	0	0	0	0.16	0.1	0	0	0	0	0	0.75	0	0	0.46	0	0	0	0.68	0	0	1.91	0.46	0.47	0	1.7	0	0	0.34	0	0	0	0	0
Bacteria	Corynebacterium aurimucosum	0	0	0	1.54	0	0	0	0	3.41	0	0	0	0	0	0	0	0	0	0	0	0	0	0	0	0	0	0	0	0	14.41	17.59	2.61	0	0	0	0	0.08	0	0	0	0	0
Bacteria	Porphyromonas gingivalis	0	3.18	0	7.88	0	6.88	0	0	0	0	0	0	0.72	0	0	0	0	0	0.05	0.94	0	0	6.84	0.04	0	0	0	0	0	0	0.46	0	1.44	0	0	0	0.11	0	0	0	8.68	0
Bacteria	Solobacterium moorei	0	0	0	1.02	0	2.43	0	0	0	0	0	0	3.92	0	0	0	0	0	0	0.04	0	0	0.72	0	0	0	0	0	0	0	0	0	17.64	0	0	0	0	0	0	0	9.8	0
Bacteria	Lautropia mirabilis	0	0	0	28.99	0	0	0	0.71	0	0	0	0	0	0	0	0	1.09	0	0	0.19	0	0	0.56	0	0	0	0	0.17	2.8	0	0	0	0	0.49	0	0	0	0	0	0	0	0
Bacteria	Megasphaera micronuciformis	0	0	0	0	0	0	0	0	0	0	0	0	30.11	0	0	0	0	0	0	0.3	0	0	2.04	0	0	0	0	0	0	0	0	0	0	0	0	0	0	0	0	0	0	0
Bacteria	Bulleidia extructa	0	5.55	0	0	0	8.29	0	0	0	0.13	0	0	0.8	0	0	0	0	0	0	0	0	0	0.03	0	0	0	0	0	0	0	0	0	4.67	0	0	0	0	0	0	0	12.49	0
Bacteria	Lancefieldella rimae	0	0	0	0	0	0	0	0	0	0	0	0	9.61	0	0	0	0	0	0	0.04	0	0	0.13	0	0	0	0	0	0	0	0	0	21.43	0	0	0	0.04	0	0	0	0.56	0
Bacteria	Mogibacterium diversum	0	0.11	0	1.02	0	15.17	0	0	0	0	0	0	11.13	0	0	0	0	0	0	0.04	0	0	0.3	0	0	0	0	0	0	0.29	0	0	1.8	0	0	0	0	0	0	0	0.88	0
Bacteria	Capnocytophaga sputigena	0	0	0	13.73	0	0	0	0	0	0	0	0	1.12	0	0	0	0	0	0	0.11	0	0	0.16	0	0	0	14.82	0	0	0	0	0	0	0.24	0	0	0	0	0	0	0	0
Bacteria	Treponema lecithinolyticum	0	0.11	0	1.02	0	27.72	0	0	0	0	0	0	0.56	0	0	0	0	0	0	0.11	0	0	0	0	0	0	0	0	0	0	0	0	0	0.24	0	0	0	0	0	0	0.37	0
Bacteria	Moraxella osloensis	0.07	0	0	13.98	0	0	0	0	0	0	0	0	0.16	0	0	0.13	0	0	0	0	0	0	0	0	0	0	0	0	0	0	14.84	0	0	0	0	0	0.08	0	0	0	0	0
Bacteria	Lancefieldella parvula	0	0	0	0.25	0	0	0	0	0	0	0	0	24.35	0	0	0	0	0	0	0.11	0	0	0.76	0	0	0	0	0	0	0	0	0	0.96	0	0	0	0	0	0	0	0.7	0
Bacteria	Bacteroides zoogleoformans	0	0	0	0	0	0	0	0	0	0	0	0	0.16	0	0	0	0	0	0	0	0	0	0	0	0	0	0	0	0	0	0	0	0.48	0	0	0	0	0	0	0	25.63	0
Bacteria	Ralstonia solanacearum	0	0	0	13.35	0	0	0	0	0	0	0	0	0	0	0	0	0	0	0	0	0	0	0	0	0	0	0	0	0	0	9.97	0	0	0	0.04	0	0	0	0.1	0	0	0
Bacteria	Campylobacter concisus	0	0.11	0	1.53	0	0	0	0	0	0	0	0	19.86	0.2	0	0	0	0	0	0.19	0	0	0.49	0	0	0	0	0	0	0	0	0	0	0.24	0	0	0	0	0	0	0.51	0
Bacteria	Actinomyces viscosus	0	0	0	20.34	0	0	0	0	0	0	0	0	1.04	0	0	0	0	0	0	0	0	0	0.03	0	0	0	0	0	0	0	0.46	0	0	0	0	0	0	0	0	0	0	0
Bacteria	Treponema socranskii	0	12.07	0	3.05	0	1.01	0	0.18	0	0	0	0	0.88	0	0	0	0	0	0	0	0	0	0.03	0	0	0	0	0	0	0.15	0	0	0	0.24	0	0	0	0	0	0	4.04	0
Bacteria	Ralstonia pickettii	0	0	0	13.22	0	0	0	0.18	0	0	0	0	0	0	0	0.13	0	0	0	0	0	0	0	0	0	0	0	0	0	0	7.46	0	0.12	0	0	0	0	0	0	0	0	0
Bacteria	Staphylococcus haemolyticus	0	2.39	0	0	12.93	0	0	0	0	0	0	0	0	0	0	0	0	0	0	0	0	0	0	0	0	0	0.11	0	0	4.54	0	0	0	0.97	0	0	0	0	0	0	0	0
Bacteria	Acidovorax temperans	0	0	0	4.59	0	0	0.22	0	0	0	0	0	0	0	0	0	0	0	0	0	0	0	0	0	0	0	0	0	0	0	16.04	0	0	0	0	0	0	0	0	0	0	0
Bacteria	Streptococcus downei	0	0	0	0	0	0	0	0	0	0	0	0	0.16	0	0	0	0	0	0	0	0	0	0	0	0	0	0	0	0	0	0.93	18.35	0	0	0	0	0	0	0	0	0	0
Bacteria	Schaalia meyeri	0	0	0	0.51	0	0	0	0	0	13.88	0	0	4.65	0	0	0	0	0	0	0	0	0	0.07	0	0	0	0	0	0	0	0	0	0	0	0	0	0	0	0	0	0	0
Bacteria	Eggerthia catenaformis	0	0	0	0	0	14.77	0	0	0	0	0	0	0.16	0	0	0	0	0	0	0	0	0	0	0	0	0	0	0	0	0	0	0	2.15	0	0	0	0	0	0	0	1.72	0
Bacteria	Catonella morbi	0	0	0	0.25	0	12.95	0	0	0	0	0	0	0.56	0	0	0	0	0	0	0	0	0	0.49	0	0	0	0	0	0	0	0	0	1.2	0	0	0	0	0	0	0	3.11	0
Bacteria	Gemella sanguinis	0	0	0	0.51	0	0	0	0	0	0	0	0	12.97	0	0	0	0	0	0	0.19	0	0	0	0	0	0	0	0	0	0	0	0.24	0	0.24	0	0	0	0	0	0	4.04	0
Bacteria	Haemophilus influenzae	0	0	0	0	0	0	0	0	0	0	0	0	0	0	0	0	0	0	0	0	0	0	0.46	0	0	0	0	0	0	0	0	17.41	0	0	0	0	0	0	0	0	0	0
Bacteria	Delftia tsuruhatensis	0	0	0.49	4.62	0	0	0.43	0	0	0	0	0	0	0	0	0	0	0	0	0	0	0	0	0	0	0	0	0	0	0	11.85	0	0	0	0	0	0	0	0	0	0	0
Bacteria	Veillonella tobetsuensis	0	0	0	0.76	0	0	0	0	0	0	0	0	15.78	0	0	0	0	0	0	0.34	0	0	0.36	0	0	0	0	0	0	0	0	0	0	0	0.14	0	0	0	0	0	0	0
Bacteria	Corynebacterium segmentosum	0	0	0	5.59	0	0	0	0	0.76	0	0	0	0	0	0	0	0	0	0	0.15	0	0	0	0	0	0	0	0	0	3.96	0	4	0	0	0	0	0	0	0	0	0	2.69
Bacteria	Streptococcus sinensis	0	0	0	6.86	0	0	0	0	0	0	0	0	0.4	0	0	0	0	0	0	0.04	0	0	0	0	0	0	0	0	0	0	0.46	9.17	0	0	0	0	0	0	0	0	0	0
Bacteria	Capnocytophaga leadbetteri	0	0	0	14.49	0	0	0	0	0	0	0	0	0.08	0	0	0	0	0	0	0.08	0	0	0	0	0	0	0	0	0	2.05	0	0	0	0	0	0	0	0	0	0	0	0
Bacteria	Klebsiella pneumoniae	0	0	0	0.25	0	0	0	0	14.78	0	0.06	0	0	0	0	0.13	0	0	0	0	0.07	0.61	0	0	0	0	0	0	0	0	0.46	0	0	0	0	0.11	0.04	0	0	0	0	0
Bacteria	Capnocytophaga gingivalis	0	0.11	0	8.39	0	0	0	0	0	0	0	0	7.61	0	0	0	0	0	0	0.15	0	0	0.1	0.04	0	0	0	0.06	0	0	0	0	0	0	0	0	0	0	0	0	0	0
Bacteria	Prevotella scopos	0	0.11	0	0.51	0	0.2	0	0	0	0.13	0	0.13	11.05	0	0	0	0	0	0	1.58	0	0	1.25	0	0	0	0	0	0	0	0	0	0.24	0	0	0	0	0	0	0	1.02	0
Bacteria	Prevotella pallens	0	0	0	0	0	0.4	0	0	0	0	0	0.13	12.81	0	0	0	0	0	0	0.79	0	0.08	0.82	0	0	0	0	0	0	0	0.46	0	0	0.24	0	0	0	0	0	0	0.23	0
Bacteria	Neisseria cinerea	0	0	0	0.25	0	0	0	0	0	0	0	0	0	0	0	0	0	0	0	0	0	0	0.03	0	0	0	0	0	0	0	0	15.52	0	0	0	0	0	0	0	0	0	0
Bacteria	Capnocytophaga granulosa	0	0.11	0	13.73	0	0	0	0	0	0	0	0	1.68	0	0	0	0	0	0	0.08	0	0	0.16	0	0	0	0	0	0	0	0	0	0	0	0	0	0	0	0	0	0	0
Bacteria	Enterococcus faecium	0	0	0.49	0.25	0	0	0	0	0	0	0	0	0	0	0	0	0	0.26	0	0	0	0	0	0	0	0.54	1.58	0	8	0.44	2.78	0	0	1.21	0	0	0	0	0	0	0	0
Bacteria	Schaalia cardiffensis	0	0	0	13.48	0	0	0	0	0	0	0	0	0	0	0	0	0	0	0	0.26	0	0	0.03	0	0	0	0	0	0	0	0	0.24	0	0	0	0	0.11	0	0	0	0.51	0
Bacteria	Prevotella enoeca	0	0	0	0.51	0	1.82	0	4.08	0	0	0	0	3.68	0	0	0	0	0	0	0.08	0	0	0.56	0	0	0	0	0	0	0	0	0	0.96	0	0	0	0	0	0	0	2.79	0
Bacteria	Methylobacterium radiotolerans	0	0	0.33	1.54	0.47	0	0	0	0	0	0	0	0	0	0	0	0	0	0	0	0	0	0	0	0	0	0	0	0	0	12.04	0	0	0	0.04	0	0	0	0	0	0	0
Bacteria	Herbaspirillum seropedicae	0	0	0	6.19	0	0	0	0	0	0	0	0	0	0	0	0	0	0	0	0	0	0	0	0	0	0	0	0	0	0	8.17	0	0	0	0	0	0	0	0	0	0	0
Bacteria	Prevotella marshii	0	0	0	0	0	0	0	0	0	0	0	0	0.88	0	0	0	0	0	0	0	0	0	0.07	0	0	0	0	0	0	0	0	0	0.72	0	0	0	0	0	0	0	12.3	0
Bacteria	Actinomyces johnsonii	0	0	0	12.71	0	0	0	0	0	0	0	0	0.8	0	0	0	0	0	0	0.08	0	0	0	0	0	0	0	0	0	0	0	0	0	0.24	0	0	0	0	0	0	0	0
Bacteria	Capnocytophaga ochracea	0	0.44	0	8.9	0	0	0	0	0	0	0	0	2.88	0	0	0	0	0	0	0	0	0	0.07	0	0	0	0	0	0	0.15	0	0	0	1.21	0	0	0	0	0	0	0	0
Bacteria	Streptococcus dysgalactiae	0	0	0	0	0	10.12	0	0	0	0	0	0	0	0	0	0	0	0	0	0	0	0	0.03	0.28	0.05	0	0	0	0	0.15	0	2.59	0	0	0	0	0	0	0	0	0.42	0
Bacteria	Actinomyces naeslundii	0	0	0	9.15	0	0	0	0	0	0	0	0	4.24	0.1	0.09	0	0	0	0	0	0	0	0	0	0	0	0	0	0	0	0	0	0	0	0	0	0	0	0	0	0	0
Bacteria	Actinomyces gerencseriae	0	0	0	8.39	0	0	0	0	0	0	0	0	3.52	0	0	0	0	0	0	0.38	0	0	0.03	0	0	0	0	0	0	0.15	0	0	0	0.49	0	0	0	0	0	0	0	0
Bacteria	Gemella haemolysans	0	0	0	0	0	0	0	0	0	0	0	0	0.88	0	0	0	0	0	0	0.3	0	0	0	0	0	0	0	0	0	0	0	10.35	0.12	0	0	0	0	0	0	0	1.11	0
Bacteria	Actinomyces oris	0	0	0	8.14	0	0	0	0	0	0	0	0	4.08	0.1	0	0	0	0	0	0.08	0	0	0.03	0	0	0	0	0	0	0	0	0	0	0.24	0	0	0	0	0	0	0	0
Bacteria	Treponema putidum	0	0.22	0	0	0	0.2	0	0	0	0	0	0	8.65	0	0	0	0	0	0	0	0	0	0	0	0	0	0	0	0	0	0	0	0	0	0	0	0	0	0	0	3.53	0
Bacteria	Rothia aeria	0	0	0	0.51	0	0	0	0	0	0	0	0	6.49	0	0	0	1.82	0	0	0.49	0	0	0.46	0	0	0.04	2.26	0	0	0	0	0	0	0	0	0	0	0	0	0	0	0
Bacteria	Prevotella denticola	0	0	0	0.51	0	0	0	0	0.19	0	0	0	9.69	0	0	0	0	0	0	0.11	0	0	0.33	0	0	0	0	0	0	0	0	0	0	0	0	0	0.5	0	0	0	0.6	0
Bacteria	Streptococcus agalactiae	0	0	0	0	0	3.24	0.22	0	0	0	0	0	0.4	0	0	0	0	0	0	0.04	0	0	0.03	0.04	0	0	0	0	0	0	0.46	7.06	0	0.24	0	0	0	0	0	0	0.19	0
Bacteria	Actinomyces massiliensis	0	0	0	4.58	0	0	0	0	0	0	0	0	2.4	0	0	0	0	0	0	0.04	0	0	0	0	0	0	0	0	0	0.15	0	0	0.12	3.4	0	0	0.04	0	0	0	0	0
Bacteria	Treponema maltophilum	0	0.98	0	1.02	0	0	0	0.53	0	0	0	0	3.92	0	0	0	0	0	0	0.08	0	0	0.07	0	0	0	0	0	0	0.15	0	0	0.24	0	0	0	0	0	0	0	3.58	0
Bacteria	Streptococcus mutans	0	0.11	0	0	0	3.24	0	0	0	0	0	0	4.97	0	0	0	0	0	0	0	0	0	0.13	0	0	0	0	0	0	0	0.46	0.24	0.6	0	0	0	0	0	0	0	0.33	0
Bacteria	Streptococcus suis	0	0	0	0	0	0	0	0	0	0	0	0	0.32	0	0	0	0	0	0	0	0	0	0	0.04	0	0	0.06	0	0	0	0	8.7	0	0.24	0	0	0	0	0	0	0	0
Bacteria	Neisseria mucosa	0	0	0	1.78	0	0	0	0	0.19	0	0	0	0	0	0	0	0	0	0	0.23	0	0	2.3	0	0	0	0.11	0	0	0.44	0	3.29	0	0	0.98	0	0	0	0	0	0	0
Bacteria	Acinetobacter lwoffii	0	0	0	0	0	0	0	0	0	0	0	0	0	0	0	0	0	0	0	0	0	0	0	0	0	0	0	0	0	0	9.1	0	0	0	0	0	0	0	0	0	0	0
Bacteria	Neisseria subflava	0	0	0	0.51	0	0	0.22	0	0	0	0	0	0.08	0	0	0.13	0	0	0	0.08	0	0	1.32	0	0	0	5.83	0	0	0	0.46	0.24	0	0	0.21	0	0	0	0	0	0	0
Bacteria	Corynebacterium pseudodiphtheriticum	0	0	0	0	0	0	0	0	0	0	0	0	0	0	0	0	0	0	0	0	0	0	0	0	0	0	0	0	0	0	0	8.94	0	0	0	0	0	0	0	0	0	0.03
Bacteria	Streptomyces cattleya	0	0	0	0	0	0	0	0	0	0	0	0	8.89	0	0	0	0	0	0	0.08	0	0	0	0	0	0	0	0	0	0	0	0	0	0	0	0	0	0	0	0	0	0
Bacteria	Corynebacterium singulare	0	0	0	1.02	0	0	0	0	0.38	0	0	0	0	0	0	0	0	0	0	0	0	0	0	0	0	0	0	0	0	4.54	2.78	0	0	0	0	0	0.15	0	0	0	0.05	0
Bacteria	Fusobacterium periodonticum	0	0	0	0.25	0	0.2	0	0	0	0.5	0	0	0.56	0	0	0	0	0	0	0.34	0	0	0.2	0.04	0	0	0	0.06	0	0	0	0	0	0	0	0	0	0	0	0	6.73	0
Bacteria	Neisseria bacilliformis	0	0	0	0	0	0	0	0	0	0	0	0	8.81	0	0	0	0	0	0	0	0	0	0.03	0	0	0	0	0	0	0	0	0	0	0	0	0	0	0	0	0	0	0
Bacteria	Acinetobacter junii	0	0	0	2.58	0	0	0	0	0.57	0	0	0	0	0	0	0.13	0	0	0	0	0.02	0	0	0	0	0	0	0	0	0	4.47	0	0	0	0	0	0	0	0	0	0	0
Bacteria	Cutibacterium granulosum	0	0.33	0	7.39	0	0	0	0	0	0	0	0	0	0	0	0	0	0	0	0.04	0	0	0	0	0	0	0	0	0	0	0	0	0	0	0	0	0	0	0	0	0	0
Bacteria	Neisseria elongata	0	0	0	5.09	0	0	0	0	0	0	0	0	0.08	0.2	0	0	0	0	0	0.26	0	0	0.59	0	0	0	0.06	0	0	0	0	0.47	0	0.73	0.04	0	0	0	0	0	0.09	0
Bacteria	Aggregatibacter segnis	0	0.11	0	1.27	0	0	0	0	0	0	0	0	0	0	0	0	0	0	0	0	0	0	0.69	0	0	0	0	0	0	0.15	0	4.7	0	0	0	0	0.04	0	0	0	0.46	0
Bacteria	Pseudoramibacter alactolyticus	0	0	0	0.51	0	0	0	0	0	0	0	0	2.56	0	0	0	0	0	0	0	0	0	2.53	0	0	0	0	0	0	0	0	0	1.56	0	0	0	0	0	0	0	0.19	0
Bacteria	Mycoplasma salivarium	0	0.11	0	0	0	0	0	0	0	0	0	0	0.64	0	0	0	0	0	0	0	0	0	0.86	0	0	0	0	0	0	1.76	0	0.47	0	0	0	0	1.03	0	0	0	2.41	0
Bacteria	Ligilactobacillus salivarius	0	0	0	0	0	0	0	0	0	0.13	0	0	0	0	0	0	0	0	0	0	0	0	0	0	0	0	0	0	0	0.29	0.46	5.88	0	0	0	0	0	0	0	0	0	0
Bacteria	Oribacterium sinus	0	0	0	0	0	5.87	0	0	0	0	0	0	0.24	0	0	0	0	0	0	0.15	0	0	0	0	0	0	0	0	0	0	0	0	0	0	0	0	0	0	0	0	0.28	0
Bacteria	Prevotella multiformis	0	0	0	0.76	0	0.2	0	0	0	0	0	0	3.92	0	0	0	0	0	0	0.04	0	0	0.2	0	0	0	0	0	0	0	0.46	0	0.12	0	0	0	0.08	0	0	0	0.7	0
Bacteria	Haemophilus quentini	0	0	0	0	0	0	0	0	0	0	0	0	0	0	0	0	0	0	0	0	0	0	0	0	0	0	0	0	0	0	0	6.35	0	0	0	0	0	0	0	0	0	0
Bacteria	Methylorubrum populi	0	0	0	0	0	0	0	0	0	0	0	0	0	0	0.09	0	0	0	0	0	0	0	0	0	0	0	0	0	0	0	6.26	0	0	0	0	0	0	0	0	0	0	0
Bacteria	Streptococcus equi	0	0.54	0	0.25	0	2.43	0	0	0	0	0	0	0.08	0	0	0	0	0	0	0	0	0	0.1	0	0	0	0	0	0	0	0	1.88	0.36	0.24	0	0	0	0	0	0	0.33	0
Bacteria	Eikenella corrodens	0	0	0	0.25	0	0	0	0.18	0	0	0	0	0.48	0	0	0	0	0	0	0.08	0	0	0.07	0	0	0	0.51	0	0	0.29	0.46	3.53	0	0.24	0	0	0	0	0	0	0.09	0
Bacteria	Escherichia coli	0	0	0	4.12	0	0	0	0	0	0	0	0	0	0	0	0	0	0	0	0	0.05	0.91	0	0	0	0	0	0	0	0	0	0	0	0	0.72	0	0	0	0	0	0	0.03
Bacteria	Lactococcus lactis	0	0	0.33	0	0	0	1.09	0	0	0	0.06	0	0	0	0	0	0	0	0	0	0	0	0	0	0	0	0	0	0	0	4.17	0	0	0	0	0	0	0	0	0	0	0
Bacteria	Prevotella buccae	0	1.85	0	0	0	0	0	0	0	0	0	0	0.32	0	0	0	0	0	0	0	0	0	0.33	0	0	0	0	0	0	0	0	0	1.44	0	0	0	0	0	0	0	1.49	0
Bacteria	Staphylococcus capitis	0	0	0.16	0	0	0	0	0	4.51	0	0	0	0	0	0	0	0	0	0	0	0	0	0	0	0	0	0	0	0	0	0.46	0	0	0	0	0	0.11	0	0	0	0	0
Bacteria	Chryseobacterium indologenes	0	0	0	0	0	0	0	0	0	0	0	0	0	0	0	0	4.73	0	0	0	0	0	0	0	0	0	0	0	0	0	0.46	0	0	0	0	0	0	0	0	0	0	0
Bacteria	Mycobacterium paragordonae	0	0	0	0	0	0	0	0	0	0	0	0	0	0	0	0	0	0	0	0	0	0	0	0	0	0	0	0	0	0	5.12	0	0	0	0	0	0	0	0	0	0	0
Bacteria	Campylobacter gracilis	0	1.2	0	0.51	0	0	0	0.18	0	0	0	0	2.32	0	0	0	0	0	0	0.04	0	0	0	0	0	0	0	0	0	0	0	0	0	0	0.07	0	0	0	0	0	0.74	0
Bacteria	Legionella pneumophila	0	0	0	0	4.99	0	0	0	0	0	0	0	0	0	0	0	0	0	0.05	0	0	0	0	0	0	0	0	0	0	0	0	0	0	0	0	0	0	0	0	0	0	0
Bacteria	Micrococcus luteus	0	0.11	0.33	2.29	0	0	0.22	0	0	0	0	0	0	0	0	0	0	0	0	0	0	0	0	0	0	0	0	0	0	0	1.85	0	0	0	0	0	0.08	0	0	0	0	0
Bacteria	Janthinobacterium lividum	0	0.11	0	0	0	0	0	0.18	0.19	0	0	0	0	0	0	0	0	0	0	0	0	0	0	0	0	0	0	0	0	0	4.17	0	0.12	0	0	0	0	0	0	0	0	0
Bacteria	Afipia broomeae	0	0.11	0	2.56	0	0	0	0	0	0	0	0	0	0	0	0	0	0	0	0	0	0	0	0	0	0	0	0	0	0	2.09	0	0	0	0	0	0	0	0	0	0	0
Bacteria	Porphyromonas somerae	0	0	0	0.51	0	0	0	0	0	0	0	0	0.24	0	0.09	0	0	0	0	0.08	0	0	0.72	0	0	0	0	0	0	0	0	0	0	0	3.02	0	0	0	0	0	0.09	0
Bacteria	Proteus mirabilis	0	0	0	0	0	0.2	0	0	0	0	0	0	0	0	0	0	0	0	0	0	0	0	0	0	0	0	0	0	0	0	0	0	0	0	0	0	0	0	0	0	4.46	0
Bacteria	Tissierella praeacuta	0	0	0	0	0	0.2	0	0	0	0	0	0	0.16	0	0	0	0	0	0	0	0	0	0.13	0	0	0	0	0	0	0	0	0	0	0	0	0	0	0	0	0	3.95	0
Bacteria	Pseudomonas putida	0.15	0	0	1.27	0	0	1.3	0	0	0	0	0	0	0	0	0	0	0	0	0	0	0	0.03	0	0	0	0	0	0	0	1.63	0	0	0	0.04	0	0	0	0	0	0	0
Bacteria	Acinetobacter seifertii	0	0	0	0	1.4	0	0	0	2.84	0	0	0	0	0	0	0	0	0	0	0	0.07	0	0	0	0	0	0	0	0	0	0	0	0	0	0	0	0	0	0	0	0	0.03
Bacteria	Leptotrichia wadei	0	0	0	0	0	0	0	0	0	0	0	0	0.72	0	0	0	0	0	0	0.41	0	0	2.2	0	0	0	0	0	0	0	0	0	0.48	0.49	0.04	0	0	0	0	0	0	0
Bacteria	Corynebacterium ammoniagenes	0	0	0	0	0	0	0	0	0.38	0	0	0	0	0	0	0	0	0	0	0	0	0	0	0	0	0	0	0	0	2.2	1.39	0.24	0	0	0	0	0	0	0	0	0	0
Bacteria	Streptococcus pyogenes	0	0	0	0	0	0	0	0	0	0	0.06	0	0	0	0	0	0	0	0	0	0	0	0	0	0	0	0.06	0	0	0	0	4	0	0	0	0	0	0	0	0	0.09	0
Bacteria	Limosilactobacillus fermentum	0	0	0	0	0	0	0	0	0	0	0	0	4	0	0	0	0	0	0	0	0	0	0	0	0	0	0.11	0	0	0	0	0	0	0	0	0	0	0	0	0	0	0
Bacteria	Prevotella fusca	0	0.11	0	0	0	0	0	0	0	0	0	0	2.4	0	0	0	0	0	0	0.04	0	0	0.62	0	0	0	0	0	0	0	0	0	0.24	0	0	0	0	0	0	0	0.65	0
Bacteria	Kingella oralis	0	0	0	0	0	0	0	0	0	0	0	0	3.76	0	0	0	0	0	0	0	0	0	0	0	0	0	0	0	0	0	0	0	0	0.24	0	0	0	0	0	0	0	0
Bacteria	Achromobacter insolitus	0	0	0	0.25	0	0	0	0	0	0	0	0	0	0	0	0	0	0	0	0	0	0	0	0	0	0	0	0	0	0	3.7	0	0	0	0	0	0	0	0	0	0	0
Bacteria	Xanthomonas campestris	0	0	0	1.78	0	0	0.22	0.35	0.38	0	0	0	0	0	0	0	0	0	0	0	0	0	0	0	0	0.04	0	0	0	0	0.93	0	0	0	0	0.11	0.04	0	0	0	0	0.03
Bacteria	Staphylococcus hominis	0	0	0	2.85	0	0	0.43	0	0	0	0	0	0	0	0	0	0	0	0	0	0.02	0	0	0	0	0	0	0	0	0.29	0	0	0	0.24	0	0	0.04	0	0	0	0	0
Bacteria	Aeromonas hydrophila	0	0	0.16	0	0	0	0	0	0	0	0	0	0	0	0	0	0	0	0	0	0	0	0	0	0	0	0	0	0	0	3.7	0	0	0	0	0	0	0	0	0	0	0
Bacteria	Mycolicibacterium aubagnense	0	0	0	0	0	0	0	0	0	0	0	0	0	0	0	0	0	0	0	0	0	0	0	0	0	0	0	0	0	0	3.52	0	0	0.24	0	0	0	0	0	0	0	0
Bacteria	Veillonella denticariosi	0	0	0	0	0	0	0	0	0	0	0	0	3.6	0	0	0	0	0	0	0	0	0	0.03	0	0	0	0	0	0	0	0	0	0	0	0.04	0	0	0	0	0	0	0
Bacteria	Clostridium botulinum	0	0	0	1.79	0	0	0	0	0	0	0	0	0	0	0	0	0	0	0	0	0	0	0	0	0	0	0	0	0	0	1.39	0.47	0	0	0	0	0	0	0	0	0	0
Bacteria	Prevotella oralis	0	0	0	0.51	0	0	0	0	0	0	0	0	1.2	0	0	0	0	0	0	0	0	0	0.16	0	0	0	0	0	0	0	0	0	0	0.24	0	0	0	0	0	0	1.44	0
Bacteria	Massilia timonae	0	1.41	0	0	0	0	0	0	0.19	0.38	0	0	0	0	0	0	0	0	0	0	0	0	0	0	0	0	0	0	0	0.15	1.39	0	0	0	0	0	0	0	0	0	0	0
Bacteria	Streptococcus porcinus	0	0	0	0	0	0	0	0	0	0	0	0	0.08	0	0	0	0	0	0	0	0	0	0	0	0	0	0	0	0	0	0	2.59	0.48	0	0	0	0	0	0	0	0.28	0
Bacteria	Acinetobacter calcoaceticus	0	0	0	0	0	0	0	0	2.84	0	0	0	0	0	0	0	0	0	0	0	0.09	0	0	0	0	0	0	0	0	0	0.46	0	0	0	0	0	0	0	0	0	0	0.03
Bacteria	Prevotella nanceiensis	0	0	0	0	0	0.2	0	0	0	0	0	0.13	1.12	0	0	0	0	0	0	0.23	0	0	0.56	0	0	0	0	0	0	0	0	0	0.24	0.24	0	0	0	0	0	0	0.7	0
Bacteria	Kocuria palustris	0	0	0	1.29	0.31	0	0.22	0	0	0	0	0	0	0	0	0	0	0	0	0	0	0	0	0	0	0	0	0	0	0	1.39	0	0.12	0	0	0	0	0	0	0	0	0
Bacteria	Mycoplasma faucium	0	0	0	0	0	0	0	0	0	0	0	0	0.72	0	0	0	0	0	0	0	0	0	0	0	0	0	0	0	0	0	0	0	0	0	0	0	0	0	0	0	2.6	0
Bacteria	Pseudomonas stutzeri	0	0.33	0.16	1.03	0	0	0.43	0	0	0	0	0	0	0	0	0	0	0	0	0	0	0	0	0.04	0	0	0	0	0	1.32	0	0	0	0	0	0	0	0	0	0	0	0
Bacteria	Peptostreptococcus anaerobius	0	0	0	0	0	0	0	0	0	0	0	0	0	0	0	0	0	0	0	0	0	0	0	0	0	0	0	0	0	0	0	0	2.63	0	0	0	0	0	0	0	0.65	0
Bacteria	Campylobacter curvus	0	0.11	0	0.51	0	0	0	0	0	0	0	0	0	0	0	0	0	0	0	0	0	0	0	0	0	0	0	0	0	0	0	2.59	0	0	0	0	0	0	0	0	0.05	0
Bacteria	Gardnerella vaginalis	0	0.22	0	2.8	0	0	0	0	0	0	0	0	0	0	0	0	0	0	0	0	0	0	0	0	0	0	0	0	0	0	0	0	0.12	0	0	0	0	0	0	0	0	0
Bacteria	Leptotrichia buccalis	0	0	0	0.25	0	0	0.22	0	0	0	0	0	0.08	0	0	0	0	0	0	0	0	0	0.1	0	0	0	0	0	0	0	0	0	0	2.43	0	0	0	0	0	0	0	0
Bacteria	Cupriavidus metallidurans	0	0	0	0.51	0	0	0	0	0.19	0	0	0	0	0	0	1.61	0	0	0	0	0	0	0	0	0	0	0	0	0	0.15	0.46	0	0.12	0	0	0	0	0	0	0	0	0
Bacteria	Selenomonas infelix	0	0	0	0.25	0	0	0	0	0	0	0	0	0.16	0	0	0	0	0	0	0	0	0	0	0	0	0	0	0	0	0	0	0	0	0	0	0	0	0	0	0	2.51	0
Bacteria	Streptococcus sobrinus	0	0	0	0	0	0	0	0	0	0	0	0	0	0	0	0	0	0	0	0	0	0	0	0	0	0	0.06	0	0	0	0	2.82	0	0	0	0	0	0	0	0	0	0
Bacteria	Delftia acidovorans	0	0	0	0.51	0.16	0	0.22	0	0	0	0	0	0	0	0	0.13	0	0	0	0	0	0	0	0	0	0	0	0	0	0	1.85	0	0	0	0	0	0	0	0	0	0	0
Bacteria	Fusobacterium necrophorum	0	0.33	0	0	0	1.62	0	0	0	0	0	0	0.16	0	0	0	0	0	0	0	0	0	0	0	0	0	0	0	0	0	0	0	0.24	0	0	0	0	0	0	0	0.51	0
Bacteria	Streptobacillus moniliformis	0	0	0	0	0	1.01	0	0	0	0	0	0	0	0	0	0	0	0	0	0	0	0	0.03	0	0	0	0	0	0	0	0	0	0.12	0	0	0	0	0	0	0	1.67	0
Bacteria	Bifidobacterium dentium	0	0	0	0	0	0	0	0	0	0	0	0	0	0	0	0	0	0	0	0	0	0	0	0	0	0	0	0	0	0	0	0	0	2.67	0	0	0.08	0	0	0	0	0
Bacteria	Corynebacterium jeikeium	0	0	0	0.25	0	0	0	0	0	0	0	0	0	0	0	0	0	0	0	0	0	0	0	0	0	0	0	0	0	0.44	1.85	0	0	0	0.04	0	0.04	0	0	0	0	0.13
Bacteria	Cardiobacterium hominis	0	0	0	2.03	0	0	0	0	0	0	0	0	0	0.1	0	0	0	0	0	0.08	0	0	0.07	0	0	0	0	0	0	0	0.46	0	0	0	0	0	0	0	0	0	0	0
Bacteria	Alcaligenes faecalis	0	0	0	0.25	0	0	0	0	0	0	0	0	0	0	0	0	0	0	0	0	0	0	0	0	0	0	0	0	0	0	2.31	0	0.12	0	0	0	0.04	0	0	0	0	0
Bacteria	[Haemophilus] ducreyi	0	0	0	0	0	1.82	0.43	0	0	0	0	0	0	0	0	0	0	0	0	0	0	0	0	0	0	0	0	0	0	0.15	0	0	0.24	0	0	0	0	0	0	0	0.05	0
Bacteria	Pseudomonas antarctica	0	0	0	1.02	0	0	0	0	0	0	0	0	0	0	0	0.27	0	0	0	0	0	0	0	0	0	0	0	0	0	0	1.39	0	0	0	0	0	0	0	0	0	0	0
Bacteria	Neisseria sicca	0	0	0	0	0	0	0	0	0	0	0	0	0	0	0	0	0	0	0	0.08	0	0	0.1	0	0	0	0	0	0	0	0	2.35	0	0	0	0	0	0	0	0	0.14	0
Bacteria	Haemophilus parainfluenzae	0	0	0	0	0	0	0	0	0	0	0	0	0	0	0	0	0	0	0	0.23	0	0	0.89	0	0	0.04	0	0	0.08	0	0	1.41	0	0	0	0	0	0	0	0	0	0
Bacteria	Porphyromonas uenonis	0	0.76	0	0	0	0	0	0	0	0	0	0	0	0	0	0	0	0	0	0	0	0	0	0	0	0	0	0	0	0	0	0	0	0	0	0	0	0	0	0	1.81	0
Bacteria	Methylobacterium aquaticum	0	0	0	0	0	0	0	0	0	0	0	0	0	0	0	0	0	0	0	0	0	0	0	0	0	0	0	0	0	0	2.31	0	0.24	0	0	0	0	0	0	0	0	0
Bacteria	Neisseria meningitidis	0	0	0	0	0	0	0	0	0	0	0	0	0.08	0	0	0	0	0	0	0.04	0	0	0.13	0	0	0.04	0.51	0	0	0	0	1.65	0	0	0.07	0	0	0	0	0	0	0
Bacteria	Prevotella dentalis	0	0	0	0	0	0.61	0	0	0	0	0	0	0.32	0	0	0	0	0	0	0	0	0	0.1	0	0	0	0	0	0	0	0	0	0.36	0	0	0	0	0	0	0	1.07	0
Bacteria	Neisseria macacae	0	0	0	1.27	0	0	0	0	0	0	0	0	0	0	0	0	0	0	0	0	0	0	0.59	0	0	0	0	0	0	0	0	0.47	0	0	0	0	0	0	0	0	0.05	0
Bacteria	Prevotella oulorum	0	0	0	0	0	0	0	0	0	0	0	0	2.24	0	0	0	0	0	0	0	0	0	0.03	0	0	0	0	0	0	0	0	0	0	0	0	0	0	0	0	0	0.09	0
Bacteria	Propionibacterium freudenreichii	0	0	0	1.27	0	0	0	0.35	0	0	0	0	0	0	0	0.13	0	0	0	0	0	0	0	0	0	0	0	0	0	0	0.46	0	0.12	0	0	0	0	0	0	0	0	0
Bacteria	Lacticaseibacillus casei	0	0.11	0	1.54	0	0.2	0	0	0	0	0	0	0	0	0	0	0	0	0	0	0	0	0	0	0	0	0	0	0	0	0.46	0	0	0	0	0	0	0	0	0	0	0
Bacteria	Janibacter melonis	0	0	0	0	0	0.4	0	0	0	0	0	0	0	0	0	0	0	0	0	0	0	0	0	0	0	0	0	0	0	0	1.85	0	0	0	0	0	0	0	0	0	0	0
Bacteria	Acinetobacter schindleri	0	0.44	0.33	0.25	0	0	0.65	0	0.19	0	0	0	0	0	0	0.13	0	0	0	0	0	0	0	0	0	0	0	0	0	0	0	0	0	0.24	0	0	0	0	0	0	0	0
Bacteria	Kocuria rosea	0	0.33	0	0.76	0	0	0	0	0	0	0	0	0	0	0	0	0	0	0	0	0	0	0.03	0	0	0	0	0	0	0	0.93	0	0.12	0	0	0	0	0	0	0	0	0
Bacteria	Shuttleworthia satelles	0	0.44	0	0	0	0.61	0	0	0	0.13	0	0	0.56	0	0	0	0	0	0	0.04	0	0	0	0	0	0	0	0	0	0	0	0	0	0	0	0	0	0	0	0	0.37	0
Bacteria	Actinomyces timonensis	0	0	0	2.03	0	0	0	0	0	0	0	0	0.08	0	0	0	0	0	0	0	0	0	0	0	0	0	0	0	0	0	0	0	0	0	0	0	0	0	0	0	0	0
Bacteria	Acinetobacter radioresistens	0	0	0	0	0	0	0	0	0	0	0	0	0	0	0	0	0	0	0	0	0	0	0	0	0	0	0	0	0	0	2.09	0	0	0	0	0	0	0	0	0	0	0
Bacteria	Brevundimonas vesicularis	0	0	0	0.25	0	0.2	0	0	0	0	0	0	0	0	0	0	0	0	0	0	0	0	0	0	0	0	0	0	0	0	1.63	0	0	0	0	0	0	0	0	0	0	0
Bacteria	Treponema pedis	0	0.11	0	0	0	0	0	0	0	0	0	0	0.24	0	0	0	0	0	0	0	0	0	0	0	0	0	0	0	0	0	0	0	0	0.24	0	0	0	0	0	0	1.49	0
Bacteria	Pseudomonas poae	0	0	0	0	0	0.2	0	0	0	0	0	0	0	0	0	0	0	0	0	0	0	0	0	0	0	0	0	0	0	0	1.87	0	0	0	0	0	0	0	0	0	0	0
Bacteria	Clostridioides difficile	0	0.65	0	0	0	0.4	0	0	0	0	0	0	0.16	0	0	0	0	0	0	0	0	0	0	0	0	0	0	0	0	0	0	0	0.12	0	0	0	0	0	0	0	0.7	0
Bacteria	Pseudomonas synxantha	0	0	0	0	0	0	0.22	0	0	0	0	0	0	0	0	0.13	0	0	0	0	0	0	0	0	0	0	0	0	0	0	1.39	0	0.24	0	0	0	0	0	0	0	0	0
Bacteria	Burkholderia cenocepacia	0	0	0	0	0	0	0	0	0.19	0	0	0	0	0	0	0.13	0	0	0	0	0	0	0	0	0	0	0	0	0	0	1.39	0	0.12	0	0	0.11	0	0	0	0	0	0
Bacteria	Mycobacterium paraintracellulare	0	0	0	0	0	0	0	0	0	0	0	0	0	0	0	0	0	0	0	0	0	0	0	0	0	0	0	0	0	0	0	0	0	1.94	0	0	0	0	0	0	0	0
Bacteria	Mycoplasma orale	0	0	0	0	0	0	0	0	0	0	0	0	0.32	0	0	0	0	0	0	0	0	0	0	0.04	0	0	0	0	0	0	0	0	0	0	0	0	0.69	0	0	0	0.88	0
Bacteria	Burkholderia gladioli	0	0	0	1.27	0	0	0	0	0.19	0	0	0	0	0	0	0	0	0	0	0	0	0	0	0	0	0	0	0	0	0	0.46	0	0	0	0	0	0	0	0	0	0	0
Bacteria	Bacteroides pyogenes	0	0	0	0	0	0	0	0	0	0	0	0	0.16	0	0	0	0	0	0	0	0	0	0	0	0	0	0	0	0	0.15	0	0	0	0	0	0	0	0	0	0	1.58	0
Bacteria	Leuconostoc pseudomesenteroides	0	0	0.33	1.53	0	0	0	0	0	0	0	0	0	0	0	0	0	0	0	0	0	0	0	0	0	0	0	0	0	0	0	0	0	0	0	0	0	0	0	0	0	0
Bacteria	Neisseria lactamica	0	0	0	0.25	0	0	0	0	0	0	0	0	0	0	0	0	0	0	0	0	0	0	0.03	0	0	0	0.17	0	0	0	0	1.41	0	0	0	0	0	0	0	0	0	0
Bacteria	Prevotella aurantiaca	0	0	0	0	0	0.61	0	0	0	0	0	0	0.72	0	0	0	0	0	0	0	0	0	0	0	0	0	0	0	0	0	0	0	0.24	0	0	0	0	0	0	0	0.28	0
Bacteria	Bacteroides uniformis	0	0	0	0	0	0	0	0	0	0	0	0	0	0	0	0	0	0	0	0	0	0	0	0	0	0	0	0	0	0	0	0	0	0	0	0	0	0	0	0	1.81	0
Bacteria	Enterococcus casseliflavus	0	0	0	0	0	0	0	0	0	0	0	0	0	0	0	0.13	0	0	0	0	0	0	0	0	0	0	0	0	0	0	0.46	1.18	0	0	0	0	0	0	0	0	0	0
Bacteria	Lactobacillus paragasseri	0	0	0	0	0	0	0	0	0	0	0	0	1.76	0	0	0	0	0	0	0	0	0	0	0	0	0	0	0	0	0	0	0	0	0	0	0	0	0	0	0	0	0
Bacteria	Burkholderia contaminans	0	0	0	0.51	0	0	0	0	0	0	0	0	0	0	0	0	0	0	0	0	0	0	0	0	0.19	0	0.06	0	0.04	0	0.93	0	0	0	0	0	0	0	0	0	0	0
Bacteria	Comamonas aquatica	0	0	0.16	0.51	0	0	0	0	0	0	0	0	0	0	0	0.13	0	0	0	0	0	0	0	0	0	0	0	0	0	0	0.93	0	0	0	0	0	0	0	0	0	0	0
Bacteria	Corynebacterium kroppenstedtii	0	0	0	0.76	0	0	0	0	0	0	0	0	0.08	0	0	0	0	0	0	0	0	0	0	0	0	0	0	0	0	0.88	0	0	0	0	0	0	0	0	0	0	0	0
Bacteria	Pediococcus pentosaceus	0	0	0	0	0	0	0.22	0	0	0	0	0	0	0	0	0	0	0	0	0	0	0	0	0	0	1.43	0	0	0	0	0	0	0	0	0	0	0	0	0	0	0	0
Bacteria	Acinetobacter haemolyticus	0	0	0	0.51	0.16	0	0	0	0	0	0	0	0	0	0	0	0	0	0	0	0	0	0	0	0	0	0	0	0	0	0.93	0	0	0	0	0	0	0	0	0	0	0
Bacteria	Staphylococcus xylosus	0	0	0	1.53	0	0	0	0	0	0	0	0	0	0	0	0	0	0	0	0	0	0	0	0	0	0	0	0	0	0	0	0	0	0	0	0	0	0	0	0	0	0
Bacteria	Prevotella multisaccharivorax	0	0	0	0	0	0.4	0	0	0	0	0	0	0.48	0	0	0	0	0	0	0.04	0	0	0.07	0	0	0	0	0	0	0	0	0	0	0.24	0	0	0.08	0	0	0	0.19	0
Bacteria	Lactobacillus crispatus	0	0	0	0.25	0	0	0	0	0	0	0	0	1.2	0	0	0	0	0	0	0	0	0	0	0	0	0	0	0	0	0	0	0	0	0	0	0	0.04	0	0	0	0	0
Bacteria	Pseudomonas monteilii	0	0	0	0.51	0	0	0.22	0	0	0	0	0	0	0	0	0.13	0	0	0	0	0	0	0	0	0	0	0	0	0	0	0.46	0	0.12	0	0	0	0	0	0	0	0	0
Bacteria	Pantoea ananatis	0	0	0	0.25	0	0	0	0	0	0	0	0	0	0	0	0	0	0	0	0	0	0	0	0	0	0	0	0	0	0	0.93	0	0	0.24	0	0	0	0	0	0	0	0
Bacteria	Sphingomonas koreensis	0	0	0	0.25	0	0	0.22	0	0	0	0	0	0	0	0	0	0	0	0	0	0	0	0	0	0	0	0	0	0	0	0.46	0	0	0.49	0	0	0	0	0	0	0	0
Bacteria	Enterococcus columbae	0	0	0	0	0	0.2	0	0	0	0	0	0	0	0	0	0	0	0	0	0	0	0	0	0	0	0	0	0	0	0	0	0.71	0.36	0	0	0	0	0	0	0	0.14	0
Bacteria	Streptococcus macacae	0	0	0	0	0	0	0	0	0	0	0	0	0	0	0	0	0	0	0	0	0	0	0	0	0	0	0	0	0	0	0	1.41	0	0	0	0	0	0	0	0	0	0
Bacteria	Streptococcus macedonicus	0	0	0	0	0	0	0	0	0	0	0	0	0	0	0	0	0	0	0	0	0	0	0	0	0	0	0	0	0	0	0	1.41	0	0	0	0	0	0	0	0	0	0
Bacteria	Streptococcus merionis	0	0	0	0	0	0	0	0	0	0	0	0	0	0	0	0	0	0	0	0	0	0	0	0	0	0	0	0	0	0	0	1.41	0	0	0	0	0	0	0	0	0	0
Bacteria	Mycobacterium europaeum	0	0.22	0	0.25	0	0	0	0	0	0	0	0	0	0	0	0	0	0	0	0	0	0	0	0	0	0	0	0	0	0	0.93	0	0	0	0	0	0	0	0	0	0	0
Bacteria	Acidovorax citrulli	0	0	0	0	0	0	0	0	0	0	0	0	0	0	0	0	0	0	0	0	0	0	0	0	0	0	0	0	0	0	1.39	0	0	0	0	0	0	0	0	0	0	0
Bacteria	Corynebacterium xerosis	0	0	0	0.25	0	0	0	0	0	0	0	0	0	0	0	0	0	0	0	0	0	0	0	0	0	0	0.06	0	0	0.15	0.93	0	0	0	0	0	0	0	0	0	0	0
Bacteria	Lactobacillus delbrueckii	0	0	0	0.76	0	0	0.43	0	0.19	0	0	0	0	0	0	0	0	0	0	0	0	0	0	0	0	0	0	0	0	0	0	0	0	0	0	0	0	0	0	0	0	0
Bacteria	Alistipes shahii	0	0	0	0	0	0	0	0	0	0	0	0	0	0	0	0	0	0	0	0	0	0	0	0	0	0	0	0	0	0	0	0	0	0	0.04	0	0	0	0	0	1.3	0
Bacteria	Corynebacterium argentoratense	0	0	0	0	0	0	0	0.89	0	0	0	0	0	0	0	0	0	0	0	0	0	0	0	0	0	0	0	0	0	0.44	0	0	0	0	0	0	0	0	0	0	0	0
Bacteria	Streptococcus urinalis	0	0	0	0	0	0	0	0	0	0	0	0	0	0	0	0	0	0	0	0	0	0	0	0	0	0	0	0	0	0.15	0	1.18	0	0	0	0	0	0	0	0	0	0
Bacteria	Kluyvera intermedia	0	0	0	0.51	0	0	0.43	0	0.38	0	0	0	0	0	0	0	0	0	0	0	0	0	0	0	0	0	0	0	0	0	0	0	0	0	0	0	0	0	0	0	0	0
Bacteria	Staphylococcus argenteus	0	0	0	0	0	0	0	0	0	0	0	0	0	0	0	0	0	0	0	0	0	0	0	0	0	0	0	0	0	1.32	0	0	0	0	0	0	0	0	0	0	0	0
Bacteria	Corynebacterium casei	0	0	0	0	0	0	0	0	0	0	0	0	0.08	0	0	0	0	0	0	0	0	0	0	0	0	0	0	0	0	0.29	0.93	0	0	0	0	0	0	0	0	0	0	0
Bacteria	Mycobacterium avium	0	0	0	0	0	0	0	0.35	0	0	0	0	0	0	0	0	0	0	0	0	0	0	0	0	0	0	0	0	0	0	0.46	0	0	0.49	0	0	0	0	0	0	0	0
Bacteria	Schaalia turicensis	0	0	0	0	0	0	0	0	0	0	0	0	0	0	0	0	0	0	0	0	0	0	0	0	0	0	0	0	0	0.59	0	0.71	0	0	0	0	0	0	0	0	0	0
Bacteria	Rothia kristinae	0	0	0	1.27	0	0	0	0	0	0	0	0	0	0	0	0	0	0	0	0	0	0	0	0	0	0	0	0	0	0	0	0	0	0	0	0	0	0	0	0	0	0
Bacteria	Neisseria polysaccharea	0	0	0	0	0	0	0	0	0	0	0	0	0	0	0	0	0	0	0	0	0	0	0.03	0	0	0	0	0	0	0	0	1.18	0	0	0.04	0	0	0	0	0	0	0
Bacteria	Aeromonas caviae	0	0.11	0	0	0	0	0.65	0	0	0	0	0	0	0	0	0	0	0	0	0	0	0	0	0	0	0	0	0	0	0	0.46	0	0	0	0	0	0	0	0	0	0	0
Bacteria	Corynebacterium propinquum	0	0	0	0	0	0	0	0	0	0	0	0	0	0	0	0	0	0	0	0	0	0	0	0	0	0	0	0	0	0.29	0.46	0.47	0	0	0	0	0	0	0	0	0	0
Bacteria	Haemophilus paraphrohaemolyticus	0	0	0	0	0	0	0	0	0	0	0	0	0	0	0	0	0	0	0	0.04	0	0	0	0	0	0	0	0	0	0	0	1.18	0	0	0	0	0	0	0	0	0	0
Bacteria	Pseudomonas protegens	0	0.22	0	0.25	0	0	0	0	0.19	0	0	0	0	0	0	0.54	0	0	0	0	0	0	0	0	0	0	0	0	0	0	0	0	0	0	0	0	0	0	0	0	0	0
Bacteria	Corynebacterium urealyticum	0	0	0	0	0	0	0	0	0.19	0	0	0	0	0	0	0	0	0	0	0	0	0	0	0	0	0	0	0	0	0.88	0	0	0	0	0.04	0	0	0	0	0	0.05	0
Bacteria	Corynebacterium camporealensis	0	0	0	0	0	0	0	0	0	0	0	0	0	0	0	0	0	0	0	0	0	0	0	0	0	0	0	0	0	0.44	0	0.71	0	0	0	0	0	0	0	0	0	0
Bacteria	Enterococcus italicus	0	0	0	0	0	0	0.87	0	0.19	0	0.06	0	0	0	0	0	0	0	0	0	0	0	0	0	0	0	0	0	0	0	0	0	0	0	0	0	0	0	0	0	0	0
Bacteria	Lactobacillus acidophilus	0	0	0	0	0	0	0	0	0	0	0	0	0.88	0	0	0	0	0	0	0	0	0	0	0	0	0	0	0	0	0	0	0.24	0	0	0	0	0	0	0	0	0	0
Bacteria	Pauljensenia hongkongensis	0	0	0	0.51	0	0	0	0	0	0	0	0	0.4	0	0	0	0	0	0	0.08	0	0	0	0	0	0	0.11	0	0	0	0	0	0	0	0	0	0	0	0	0	0	0
Bacteria	Afipia felis	0	0	0.16	0	0	0	0	0	0	0	0	0	0	0	0	0	0	0	0	0	0	0	0	0	0	0	0	0	0	0	0.93	0	0	0	0	0	0	0	0	0	0	0
Bacteria	Enterobacter asburiae	0	0	0	0	0	0	0	0	0	0	0	0	0	0	0	0	0	0	0	0	0	0	0	0	0	0	0	0	0	0	0.93	0	0.12	0	0	0	0	0	0	0	0	0
Bacteria	Serratia marcescens	0	0	0.33	0.25	0	0	0	0	0	0	0	0	0	0	0	0	0	0	0	0	0	0	0	0	0	0	0	0	0	0	0.46	0	0	0	0	0	0	0	0	0	0	0
Bacteria	Staphylococcus gallinarum	0	0	0	1.02	0	0	0	0	0	0	0	0	0	0	0	0	0	0	0	0	0	0	0	0	0	0	0	0	0	0	0	0	0	0	0	0	0	0	0	0	0	0
Bacteria	Phocaeicola abscessus	0	0	0	0	0	0	0	0	0	0	0	0	0	0	0	0	0	0	0	0.04	0	0	0	0	0	0	0	0	0	0	0	0	0	0.97	0	0	0	0	0	0	0	0
Bacteria	Acinetobacter bereziniae	0	0	0	0.25	0.47	0	0	0	0	0	0	0	0	0	0	0	0	0	0	0	0	0	0	0	0	0	0	0	0	0	0	0	0.24	0	0.04	0	0	0	0	0	0	0
Bacteria	Burkholderia cepacia	0	0	0	0	0	0	0	0	0	0	0	0	0	0	0	0.94	0	0	0	0	0	0	0	0	0	0	0.06	0	0	0	0	0	0	0	0	0	0	0	0	0	0	0
Bacteria	Mycobacteroides chelonae	0	0	0	0.51	0	0	0	0	0.19	0	0	0	0	0	0	0	0	0	0	0	0	0	0	0	0	0	0.06	0	0	0	0	0	0	0.24	0	0	0	0	0	0	0	0
Bacteria	Citrobacter freundii	0	0.11	0	0	0	0	0	0	0.38	0	0	0	0	0	0	0	0	0	0	0	0	0	0	0	0	0	0	0	0	0	0.46	0	0	0	0.04	0	0	0	0	0	0	0
Bacteria	Odoribacter splanchnicus	0	0	0	0	0	0.2	0	0	0	0	0	0	0	0	0	0	0	0	0	0	0	0	0	0	0	0	0	0	0	0	0	0	0	0	0	0	0.04	0	0	0	0.74	0
Bacteria	Microbacterium chocolatum	0	0	0	0	0	0	0	0	0	0	0	0	0	0	0	0	0	0	0	0	0	0	0	0	0	0	0	0	0	0	0.93	0	0	0	0	0	0.04	0	0	0	0	0
Bacteria	Corynebacterium fournieri	0	0	0	0	0	0	0	0	0	0	0	0	0	0	0	0	0	0	0	0	0	0	0	0	0	0	0	0	0	0	0.93	0	0	0	0	0	0	0	0	0	0	0
Bacteria	Leuconostoc mesenteroides	0	0	0	0	0	0	0	0	0	0	0	0	0	0	0	0	0	0	0	0	0	0	0	0	0	0	0	0	0	0	0.93	0	0	0	0	0	0	0	0	0	0	0
Bacteria	Staphylococcus pettenkoferi	0	0	0	0	0	0	0	0	0	0	0	0	0	0	0	0	0	0	0	0	0	0	0	0	0	0	0	0	0	0	0.93	0	0	0	0	0	0	0	0	0	0	0
Bacteria	Neisseria flavescens	0	0	0	0	0	0	0	0	0	0	0	0	0	0	0	0	0	0	0	0.08	0	0	0.46	0	0	0	0	0	0	0	0	0.24	0	0	0.14	0	0	0	0	0	0	0
Bacteria	Anaerococcus octavius	0	0	0	0.25	0	0.4	0.22	0	0	0	0	0	0	0	0	0	0	0	0	0.04	0	0	0	0	0	0	0	0	0	0	0	0	0	0	0	0	0	0	0	0	0	0
Bacteria	Enterococcus gallinarum	0	0	0	0	0	0	0	0	0	0	0	0	0	0	0	0	0	0	0	0	0	0	0	0	0	0	0.91	0	0	0	0	0	0	0	0	0	0	0	0	0	0	0
Bacteria	Porphyromonas asaccharolytica	0	0.11	0	0	0	0	0	0	0	0	0	0	0	0	0	0	0	0	0	0	0	0	0	0	0	0	0	0	0	0	0	0	0	0	0	0	0	0	0	0	0.79	0
Bacteria	Kocuria flava	0	0	0	0	0	0	0	0.35	0	0	0	0	0.08	0	0	0	0	0	0	0	0	0	0	0	0	0	0	0	0	0	0.46	0	0	0	0	0	0	0	0	0	0	0
Bacteria	Paracoccus yeei	0	0	0	0.76	0	0	0	0	0	0	0	0	0	0	0	0.13	0	0	0	0	0	0	0	0	0	0	0	0	0	0	0	0	0	0	0	0	0	0	0	0	0	0
Bacteria	Staphylococcus saprophyticus	0	0	0	0	0	0	0	0	0.19	0	0	0	0	0	0	0	0	0	0	0	0	0	0	0	0	0	0	0	0	0	0.46	0	0	0.24	0	0	0	0	0	0	0	0
Bacteria	Corynebacterium macginleyi	0	0	0	0.76	0	0	0	0	0	0	0	0	0	0	0	0	0	0	0	0	0	0	0	0	0	0	0	0	0	0	0	0	0.12	0	0	0	0	0	0	0	0	0
Bacteria	Mycobacterium intracellulare	0	0	0	0	0	0	0	0	0	0	0	0	0	0	0	0.13	0	0	0	0	0	0	0	0	0	0	0	0	0	0	0	0	0	0.73	0	0	0	0	0	0	0	0
Bacteria	Streptococcus canis	0	0	0	0	0	0	0	0	0	0	0	0	0	0	0	0	0	0	0	0	0	0	0	0	0	0	0	0	0	0.15	0	0.71	0	0	0	0	0	0	0	0	0	0
Bacteria	Treponema phagedenis	0	0	0	0	0	0	0	0	0	0	0	0	0.16	0	0	0	0	0	0	0	0	0	0	0	0	0	0	0	0	0	0	0	0	0	0	0	0	0	0	0	0.7	0
Bacteria	Bacteroides fragilis	0	0	0	0	0	0	0	0	0	0	0	0	0	0	0	0	0	0	0	0	0	0	0	0.67	0.1	0	0	0	0	0	0	0	0	0	0	0	0	0	0	0	0.05	0
Bacteria	Cardiobacterium valvarum	0	0	0	0.76	0	0	0	0	0	0	0	0	0	0	0	0	0	0	0	0.04	0	0	0	0	0	0	0	0	0	0	0	0	0	0	0	0	0	0	0	0	0	0
Bacteria	Kocuria carniphila	0	0	0	0	0	0	0.22	0	0	0	0	0	0	0	0	0	0	0	0	0	0	0	0	0	0	0	0	0	0	0	0.46	0	0.12	0	0	0	0	0	0	0	0	0
Bacteria	Staphylococcus cohnii	0	0	0	0	0	0	0.43	0	0.19	0	0	0	0	0	0	0	0.18	0	0	0	0	0	0	0	0	0	0	0	0	0	0	0	0	0	0	0	0	0	0	0	0	0
Bacteria	Bradyrhizobium japonicum	0	0	0	0.76	0	0	0	0	0	0	0	0	0	0	0	0	0	0	0	0	0	0	0	0	0	0	0	0	0	0	0	0	0	0	0	0	0	0	0	0	0	0
Bacteria	Pantoea agglomerans	0	0.11	0	0	0	0	0	0	0.19	0	0	0	0	0	0	0	0	0	0	0	0	0	0	0	0	0	0	0	0	0	0.46	0	0	0	0	0	0	0	0	0	0	0
Bacteria	Pasteurella bettyae	0	0	0	0	0	0	0	0	0	0	0	0	0	0	0	0	0	0	0	0	0	0	0	0	0	0	0	0	0	0	0	0.71	0	0	0	0	0	0	0	0	0.05	0
Bacteria	Leuconostoc lactis	0	0	0	0.25	0	0	0	0	0	0	0	0	0	0	0	0	0	0	0	0	0	0	0	0	0	0.04	0	0	0	0	0.46	0	0	0	0	0	0	0	0	0	0	0
Bacteria	Pseudomonas alcaligenes	0	0	0	0	0	0	0	0	0.19	0	0	0	0	0	0	0	0	0.09	0	0	0	0	0	0	0	0	0	0	0	0	0.46	0	0	0	0	0	0	0	0	0	0	0
Bacteria	Agrobacterium tumefaciens	0	0	0	0.25	0	0	0	0	0	0	0	0	0	0	0	0	0	0	0	0	0	0	0	0	0	0	0	0	0	0	0.46	0	0	0	0	0	0	0	0	0	0	0
Bacteria	Cupriavidus pauculus	0	0	0	0.25	0	0	0	0	0	0	0	0	0	0	0	0	0	0	0	0	0	0	0	0	0	0	0	0	0	0	0.46	0	0	0	0	0	0	0	0	0	0	0
Bacteria	Acinetobacter soli	0	0	0	0	0	0	0.22	0	0	0	0	0	0	0	0	0	0	0	0	0	0	0	0	0	0	0	0	0	0	0	0.46	0	0	0	0	0	0	0	0	0	0	0
Bacteria	[Eubacterium] brachy	0	0	0	0	0	0	0	0	0	0.13	0	0	0	0	0	0	0	0	0	0.08	0	0	0	0	0	0	0	0	0	0	0.46	0	0	0	0	0	0	0	0	0	0	0
Bacteria	Actinomyces bowdenii	0	0	0	0.51	0	0	0	0	0	0	0	0	0.16	0	0	0	0	0	0	0	0	0	0	0	0	0	0	0	0	0	0	0	0	0	0	0	0	0	0	0	0	0
Bacteria	Acinetobacter variabilis	0	0	0	0	0	0	0	0	0.19	0	0	0	0	0	0	0	0	0	0	0	0	0	0	0	0	0	0	0	0	0	0.46	0	0	0	0	0	0	0	0	0	0	0
Bacteria	Brevundimonas diminuta	0	0	0	0	0	0	0	0	0.19	0	0	0	0	0	0	0	0	0	0	0	0	0	0	0	0	0	0	0	0	0	0.46	0	0	0	0	0	0	0	0	0	0	0
Bacteria	Mycolicibacterium phocaicum	0	0	0.16	0.25	0	0	0	0	0	0	0	0	0	0	0	0	0	0	0	0	0	0	0	0	0	0	0	0	0	0	0	0	0	0.24	0	0	0	0	0	0	0	0
Bacteria	Schaalia georgiae	0	0	0	0.25	0	0	0	0	0	0	0	0	0.4	0	0	0	0	0	0	0	0	0	0	0	0	0	0	0	0	0	0	0	0	0	0	0	0	0	0	0	0	0
Bacteria	Prevotella micans	0	0	0	0.25	0	0	0	0	0	0	0	0	0.16	0	0	0	0	0	0	0	0	0	0	0	0	0	0	0	0	0	0	0	0.12	0	0	0	0	0	0	0	0.09	0
Bacteria	Enterococcus hirae	0	0	0	0	0	0	0	0	0.57	0	0	0	0	0	0	0	0	0	0	0	0	0	0	0	0	0.04	0	0	0	0	0	0	0	0	0	0	0	0	0	0	0	0
Bacteria	Achromobacter dolens	0	0	0	0	0	0	0	0	0	0	0	0	0	0	0	0	0	0	0	0	0	0	0	0	0	0	0	0	0	0.59	0	0	0	0	0	0	0	0	0	0	0	0
Bacteria	Mycobacteroides abscessus	0	0	0	0	0	0	0	0	0	0	0	0	0	0	0	0.13	0	0	0	0	0	0	0	0	0	0	0	0	0	0	0.46	0	0	0	0	0	0	0	0	0	0	0
Bacteria	Prevotella timonensis	0	0	0	0	0	0	0	0	0	0	0	0	0.16	0	0	0	0	0	0	0	0	0	0	0	0	0	0	0	0	0.29	0	0	0	0	0	0	0	0	0	0	0.14	0
Bacteria	Staphylococcus simiae	0	0	0	0	0	0	0	0	0	0	0	0	0	0	0	0	0	0	0	0	0	0	0	0	0	0	0	0	0	0.59	0	0	0	0	0	0	0	0	0	0	0	0
Bacteria	Bordetella petrii	0	0.11	0	0.25	0	0	0.22	0	0	0	0	0	0	0	0	0	0	0	0	0	0	0	0	0	0	0	0	0	0	0	0	0	0	0	0	0	0	0	0	0	0	0
Bacteria	Acinetobacter baylyi	0	0	0	0	0	0	0	0	0.57	0	0	0	0	0	0	0	0	0	0	0	0	0	0	0	0	0	0	0	0	0	0	0	0	0	0	0	0	0	0	0	0	0
Bacteria	Finegoldia magna	0	0	0	0	0	0	0	0	0	0	0	0	0.56	0	0	0	0	0	0	0	0	0	0	0	0	0	0	0	0	0	0	0	0	0	0	0	0	0	0	0	0	0
Bacteria	Leclercia adecarboxylata	0	0.11	0	0.25	0	0	0	0	0	0	0	0	0	0	0	0	0	0	0	0	0	0	0	0	0	0	0	0	0	0	0	0	0	0	0	0	0.11	0	0	0	0.09	0
Bacteria	Ochrobactrum anthropi	0	0	0.16	0.25	0	0	0	0	0	0	0	0	0	0	0	0.13	0	0	0	0	0	0	0	0	0	0	0	0	0	0	0	0	0	0	0	0	0	0	0	0	0	0
Bacteria	Peptoniphilus duerdenii	0	0	0	0	0	0	0	0	0	0	0	0	0.4	0	0	0	0	0	0	0	0	0	0	0	0	0	0	0	0	0	0	0	0	0	0	0	0	0	0	0	0.14	0
Bacteria	Dietzia natronolimnaea	0	0	0	0	0	0	0	0	0	0	0	0	0	0	0	0	0	0	0	0	0	0	0	0	0	0	0	0	0	0	0.46	0	0	0	0.07	0	0	0	0	0	0	0
Bacteria	Neisseria gonorrhoeae	0	0	0	0	0	0	0	0	0	0	0	0	0	0	0	0	0	0	0	0	0	0	0	0	0	0	0.06	0	0	0	0	0.47	0	0	0	0	0	0	0	0	0	0
Bacteria	Corynebacterium variabile	0	0	0.33	0	0	0	0	0	0.19	0	0	0	0	0	0	0	0	0	0	0	0	0	0	0	0	0	0	0	0	0	0	0	0	0	0	0	0	0	0	0	0	0
Bacteria	Klebsiella aerogenes	0	0	0	0	0	0	0	0	0	0	0	0	0	0	0	0	0	0	0	0	0	0	0	0	0	0.04	0	0	0	0	0	0	0.24	0.24	0	0	0	0	0	0	0	0
Bacteria	Pseudomonas fulva	0	0.11	0	0	0	0	0.22	0	0.19	0	0	0	0	0	0	0	0	0	0	0	0	0	0	0	0	0	0	0	0	0	0	0	0	0	0	0	0	0	0	0	0	0
Bacteria	Pseudomonas oryzihabitans	0	0	0	0.25	0	0	0	0	0	0	0	0	0	0	0	0.13	0	0	0	0	0	0	0	0	0	0	0	0	0	0	0	0	0	0	0	0	0	0	0	0	0.14	0
Bacteria	Acinetobacter ursingii	0	0	0	0.51	0	0	0	0	0	0	0	0	0	0	0	0	0	0	0	0	0	0	0	0	0	0	0	0	0	0	0	0	0	0	0	0	0	0	0	0	0	0
Bacteria	Burkholderia pseudomallei	0	0	0	0.51	0	0	0	0	0	0	0	0	0	0	0	0	0	0	0	0	0	0	0	0	0	0	0	0	0	0	0	0	0	0	0	0	0	0	0	0	0	0
Bacteria	Enterobacter cloacae	0	0	0	0.51	0	0	0	0	0	0	0	0	0	0	0	0	0	0	0	0	0	0	0	0	0	0	0	0	0	0	0	0	0	0	0	0	0	0	0	0	0	0
Bacteria	Enterococcus faecalis	0	0	0	0	0	0	0	0	0	0	0	0	0	0	0	0.13	0	0.09	0	0	0	0	0	0	0	0.04	0.06	0	0	0.15	0	0	0	0	0.04	0	0	0	0	0	0	0
Bacteria	Gordonia terrae	0	0	0	0.51	0	0	0	0	0	0	0	0	0	0	0	0	0	0	0	0	0	0	0	0	0	0	0	0	0	0	0	0	0	0	0	0	0	0	0	0	0	0
Bacteria	Kytococcus sedentarius	0	0	0	0.51	0	0	0	0	0	0	0	0	0	0	0	0	0	0	0	0	0	0	0	0	0	0	0	0	0	0	0	0	0	0	0	0	0	0	0	0	0	0
Bacteria	Rhodococcus fascians	0	0	0	0.51	0	0	0	0	0	0	0	0	0	0	0	0	0	0	0	0	0	0	0	0	0	0	0	0	0	0	0	0	0	0	0	0	0	0	0	0	0	0
Bacteria	Aggregatibacter aphrophilus	0	0	0	0.25	0	0	0	0	0	0	0	0	0	0	0	0	0	0	0	0.04	0	0	0.1	0	0	0	0.06	0	0	0	0	0	0	0	0	0	0	0	0	0	0.05	0
Bacteria	Microbacterium sediminis	0	0	0	0	0	0	0	0	0	0	0	0	0	0	0	0	0	0	0	0	0	0	0	0	0	0	0	0	0	0	0	0	0	0.49	0	0	0	0	0	0	0	0
Bacteria	Prevotella shahii	0	0	0	0.25	0	0	0	0	0	0	0	0	0.08	0	0	0	0	0	0	0	0	0	0.16	0	0	0	0	0	0	0	0	0	0	0	0	0	0	0	0	0	0	0
Bacteria	Corynebacterium stationis	0	0	0	0	0	0	0	0	0.19	0	0	0	0	0	0	0	0	0	0	0	0	0	0	0	0	0	0	0	0	0.29	0	0	0	0	0	0	0	0	0	0	0	0
Bacteria	Streptococcus ferus	0	0	0	0	0	0	0	0	0	0	0	0	0	0	0	0	0	0	0	0	0	0	0	0	0	0	0	0	0	0	0	0.24	0.24	0	0	0	0	0	0	0	0	0
Bacteria	Haemophilus parahaemolyticus	0	0	0	0	0	0	0	0	0	0	0	0	0	0	0	0	0	0	0	0	0	0	0	0	0	0	0	0	0	0	0	0.47	0	0	0	0	0	0	0	0	0	0
Bacteria	Streptococcus iniae	0	0	0	0	0	0	0	0	0	0	0	0	0	0	0	0	0	0	0	0	0	0	0	0	0	0	0	0	0	0	0	0.47	0	0	0	0	0	0	0	0	0	0
Bacteria	Streptococcus pasteurianus	0	0	0	0	0	0	0	0	0	0	0	0	0	0	0	0	0	0	0	0	0	0	0	0	0	0	0	0	0	0	0	0.47	0	0	0	0	0	0	0	0	0	0
Bacteria	Aeromonas veronii	0	0	0	0	0	0	0	0	0	0	0	0	0	0	0	0	0	0	0	0	0	0	0	0	0	0	0	0	0	0	0.46	0	0	0	0	0	0	0	0	0	0	0
Bacteria	Bifidobacterium adolescentis	0	0	0	0	0	0	0	0	0	0	0	0	0	0	0	0	0	0	0	0	0	0	0	0	0	0	0	0	0	0	0.46	0	0	0	0	0	0	0	0	0	0	0
Bacteria	Burkholderia anthina	0	0	0	0	0	0	0	0	0	0	0	0	0	0	0	0	0	0	0	0	0	0	0	0	0	0	0	0	0	0	0.46	0	0	0	0	0	0	0	0	0	0	0
Bacteria	Burkholderia glumae	0	0	0	0	0	0	0	0	0	0	0	0	0	0	0	0	0	0	0	0	0	0	0	0	0	0	0	0	0	0	0.46	0	0	0	0	0	0	0	0	0	0	0
Bacteria	Burkholderia multivorans	0	0	0	0	0	0	0	0	0	0	0	0	0	0	0	0	0	0	0	0	0	0	0	0	0	0	0	0	0	0	0.46	0	0	0	0	0	0	0	0	0	0	0
Bacteria	Capnocytophaga haemolytica	0	0.22	0	0	0	0	0	0	0	0	0	0	0	0	0	0	0	0	0	0	0	0	0	0	0	0	0	0	0	0	0	0	0	0.24	0	0	0	0	0	0	0	0
Bacteria	Citrobacter farmeri	0	0	0	0	0	0	0	0	0	0	0	0	0	0	0	0	0	0	0	0	0	0	0	0	0	0	0	0	0	0	0.46	0	0	0	0	0	0	0	0	0	0	0
Bacteria	Corynebacterium glucuronolyticum	0	0	0	0	0	0	0	0	0	0	0	0	0	0	0	0	0	0	0	0	0	0	0	0	0	0	0	0	0	0	0.46	0	0	0	0	0	0	0	0	0	0	0
Bacteria	Corynebacterium gottingense	0	0	0	0	0	0	0	0	0	0	0	0	0	0	0	0	0	0	0	0	0	0	0	0	0	0	0	0	0	0	0.46	0	0	0	0	0	0	0	0	0	0	0
Bacteria	Corynebacterium ulcerans	0	0	0	0	0	0	0	0	0	0	0	0	0	0	0	0	0	0	0	0	0	0	0	0	0	0	0	0	0	0	0.46	0	0	0	0	0	0	0	0	0	0	0
Bacteria	Dietzia kunjamensis subsp. schimae	0	0	0	0	0	0	0	0	0	0	0	0	0	0	0	0	0	0	0	0	0	0	0	0	0	0	0	0	0	0	0.46	0	0	0	0	0	0	0	0	0	0	0
Bacteria	Empedobacter brevis	0	0	0	0	0	0	0	0	0	0	0	0	0	0	0	0	0	0	0	0	0	0	0	0	0	0	0	0	0	0	0.46	0	0	0	0	0	0	0	0	0	0	0
Bacteria	Enterobacter hormaechei	0	0	0	0	0	0	0	0	0	0	0	0	0	0	0	0	0	0	0	0	0	0	0	0	0	0	0	0	0	0	0.46	0	0	0	0	0	0	0	0	0	0	0
Bacteria	Fannyhessea vaginae	0	0	0	0	0	0	0	0	0	0	0	0	0	0	0	0	0	0	0	0	0	0	0	0	0	0	0	0	0	0	0.46	0	0	0	0	0	0	0	0	0	0	0
Bacteria	Lactobacillus alimentarius	0	0	0	0	0	0	0	0	0	0	0	0	0	0	0	0	0	0	0	0	0	0	0	0	0	0	0	0	0	0	0.46	0	0	0	0	0	0	0	0	0	0	0
Bacteria	Lactobacillus coryniformis	0	0	0	0	0	0	0.22	0	0	0	0	0	0	0	0	0	0	0	0	0	0	0	0	0	0	0	0	0	0	0	0	0.24	0	0	0	0	0	0	0	0	0	0
Bacteria	Leuconostoc citreum	0	0	0	0	0	0	0	0	0	0	0	0	0	0	0	0	0	0	0	0	0	0	0	0	0	0	0	0	0	0	0.46	0	0	0	0	0	0	0	0	0	0	0
Bacteria	Morganella morganii	0	0	0	0	0	0	0	0	0	0	0	0	0	0	0	0	0	0	0	0	0	0	0	0	0	0	0	0	0	0	0.46	0	0	0	0	0	0	0	0	0	0	0
Bacteria	Mycolicibacterium smegmatis	0	0	0	0	0	0	0	0	0	0	0	0	0	0	0	0	0	0	0	0	0	0	0	0	0	0	0	0	0	0	0.46	0	0	0	0	0	0	0	0	0	0	0
Bacteria	Mycoplasma hominis	0	0	0	0	0	0	0	0	0	0	0	0	0	0	0	0	0	0	0	0	0	0	0	0	0	0	0	0	0	0	0	0	0	0	0	0	0	0	0	0	0.46	0
Bacteria	Pseudomonas agarici	0	0	0	0	0	0	0	0	0	0	0	0	0	0	0	0	0	0	0	0	0	0	0	0	0	0	0	0	0	0	0.46	0	0	0	0	0	0	0	0	0	0	0
Bacteria	Pseudomonas entomophila	0	0	0	0	0	0	0.22	0	0	0	0	0	0	0	0	0	0	0	0	0	0	0	0	0	0	0	0	0	0	0	0	0	0	0.24	0	0	0	0	0	0	0	0
Bacteria	Dolosigranulum pigrum	0	0	0	0	0	0	0	0	0	0	0	0	0	0	0	0	0	0	0	0.04	0	0	0	0	0	0	0	0	0	0.15	0	0.24	0	0	0	0	0	0	0	0	0	0
Bacteria	Prevotella buccalis	0	0	0	0	0	0	0	0	0	0	0	0	0.24	0	0	0	0	0	0	0	0	0	0.1	0	0	0	0	0	0	0	0	0	0	0	0	0	0	0	0	0	0.09	0
Bacteria	[Propionibacterium] namnetense	0	0	0.16	0.25	0	0	0	0	0	0	0	0	0	0	0	0	0	0	0	0	0	0	0	0	0	0	0	0	0	0	0	0	0	0	0	0	0	0	0	0	0	0
Bacteria	Kocuria marina	0	0	0.16	0.25	0	0	0	0	0	0	0	0	0	0	0	0	0	0	0	0	0	0	0	0	0	0	0	0	0	0	0	0	0	0	0	0	0	0	0	0	0	0
Bacteria	Aggregatibacter actinomycetemcomitans	0	0	0	0.25	0	0	0	0	0	0	0	0	0	0	0	0	0	0	0	0	0	0	0	0	0	0	0	0	0	0.15	0	0	0	0	0	0	0	0	0	0	0	0
Bacteria	Lactiplantibacillus plantarum	0	0	0	0	0	0	0	0	0	0	0	0	0.4	0	0	0	0	0	0	0	0	0	0	0	0	0	0	0	0	0	0	0	0	0	0	0	0	0	0	0	0	0
Bacteria	Actinotignum timonense	0	0	0	0	0	0	0	0	0	0	0	0	0	0	0	0	0	0	0	0	0	0	0	0	0	0	0	0	0	0.15	0	0.24	0	0	0	0	0	0	0	0	0	0
Bacteria	Corynebacterium maris	0	0	0	0	0	0	0	0	0.19	0	0	0	0	0	0	0	0	0	0	0	0	0	0	0	0	0	0	0	0	0.15	0	0	0	0	0	0	0	0	0	0	0.05	0
Bacteria	Mycoplasma arginini	0	0	0	0	0	0	0	0	0	0	0	0	0.16	0	0	0	0	0	0	0	0	0	0	0	0	0	0	0	0	0	0	0	0	0	0	0	0	0	0	0	0.23	0
Bacteria	Mycolicibacterium goodii	0	0.11	0	0.25	0	0	0	0	0	0	0	0	0	0	0	0	0	0	0	0	0	0	0	0	0	0	0	0	0	0	0	0	0	0	0	0	0	0	0	0	0	0
Bacteria	Anaeroglobus geminatus	0	0	0	0	0	0	0	0	0.19	0	0	0	0.16	0	0	0	0	0	0	0	0	0	0	0	0	0	0	0	0	0	0	0	0	0	0	0	0	0	0	0	0	0
Bacteria	Microbacterium oxydans	0	0.11	0	0	0	0	0	0	0	0	0	0	0	0	0	0	0	0	0	0	0	0	0	0	0	0	0	0	0	0	0	0	0	0.24	0	0	0	0	0	0	0	0
Bacteria	Paracoccus sanguinis	0	0	0.16	0	0	0	0	0	0.19	0	0	0	0	0	0	0	0	0	0	0	0	0	0	0	0	0	0	0	0	0	0	0	0	0	0	0	0	0	0	0	0	0
Bacteria	Anaerococcus tetradius	0	0	0	0	0	0.2	0	0	0	0	0	0	0	0	0	0	0	0	0	0	0	0	0	0	0	0	0	0	0	0	0	0	0.12	0	0	0	0	0	0	0	0	0
Bacteria	Lactobacillus ultunensis	0	0	0	0	0	0	0	0	0	0	0	0	0.32	0	0	0	0	0	0	0	0	0	0	0	0	0	0	0	0	0	0	0	0	0	0	0	0	0	0	0	0	0
Bacteria	Sphingomonas paucimobilis	0	0	0	0	0	0	0	0	0.19	0	0	0	0	0	0	0	0	0	0	0	0	0	0	0	0	0	0	0	0	0	0	0	0.12	0	0	0	0	0	0	0	0	0
Bacteria	Morococcus cerebrosus	0	0	0	0.25	0	0	0	0	0	0	0	0	0	0	0	0	0	0	0	0	0	0	0	0	0	0	0	0	0	0	0	0	0	0	0	0	0	0	0	0	0.05	0
Bacteria	Achromobacter denitrificans	0	0	0	0	0	0	0	0	0	0	0	0	0	0	0	0	0	0	0	0	0	0	0	0	0	0	0	0	0	0.29	0	0	0	0	0	0	0	0	0	0	0	0
Bacteria	Actinotignum sanguinis	0	0	0	0	0	0	0	0	0	0	0	0	0	0	0	0	0	0	0	0	0	0	0	0	0	0	0	0	0	0.29	0	0	0	0	0	0	0	0	0	0	0	0
Bacteria	Corynebacterium falsenii	0	0	0	0	0	0	0	0	0	0	0	0	0	0	0	0	0	0	0	0	0	0	0	0	0	0	0	0	0	0.29	0	0	0	0	0	0	0	0	0	0	0	0
Bacteria	Helcococcus kunzii	0	0	0	0	0	0.2	0	0	0	0	0	0	0	0	0	0	0	0	0	0	0	0	0	0	0	0	0	0	0	0	0	0	0	0	0	0	0	0	0	0	0.09	0
Bacteria	Peptoniphilus asaccharolyticus	0	0	0	0	0	0.2	0	0	0	0	0	0	0	0	0	0	0	0	0	0	0	0	0	0	0	0	0	0	0	0	0	0	0	0	0	0	0	0	0	0	0.09	0
Bacteria	Stenotrophomonas acidaminiphila	0	0.22	0	0	0	0	0	0	0	0	0	0	0	0	0	0	0	0	0	0	0	0	0	0	0	0	0	0	0	0	0	0	0	0	0.07	0	0	0	0	0	0	0
Bacteria	Streptococcus pseudoporcinus	0	0	0	0	0	0.2	0	0	0	0	0	0	0	0	0	0	0	0	0	0	0	0	0	0	0	0	0	0	0	0	0	0	0	0	0	0	0	0	0	0	0.09	0
Bacteria	Corynebacterium minutissimum	0	0	0	0	0	0	0	0	0	0	0	0	0	0	0	0	0	0	0	0	0	0	0	0	0	0	0	0	0	0	0	0	0	0	0	0	0	0	0	0	0.28	0
Bacteria	Delftia lacustris	0	0	0	0	0.16	0	0	0	0	0	0	0	0	0	0	0	0	0	0	0	0	0	0	0	0	0	0	0	0	0	0	0	0.12	0	0	0	0	0	0	0	0	0
Bacteria	Mycoplasma canadense	0	0.11	0	0	0	0	0	0	0	0	0	0	0.08	0	0	0	0	0	0	0	0	0	0	0	0	0	0	0	0	0	0	0	0	0	0	0	0	0	0	0	0.09	0
Bacteria	Actinomyces urogenitalis	0	0	0	0.25	0	0	0	0	0	0	0	0	0	0	0	0	0	0	0	0	0	0	0	0	0	0	0	0	0	0	0	0	0	0	0	0	0	0	0	0	0	0
Bacteria	Campylobacter ureolyticus	0	0	0	0.25	0	0	0	0	0	0	0	0	0	0	0	0	0	0	0	0	0	0	0	0	0	0	0	0	0	0	0	0	0	0	0	0	0	0	0	0	0	0
Bacteria	Comamonas terrigena	0	0	0	0.25	0	0	0	0	0	0	0	0	0	0	0	0	0	0	0	0	0	0	0	0	0	0	0	0	0	0	0	0	0	0	0	0	0	0	0	0	0	0
Bacteria	Curtobacterium pusillum	0	0	0	0.25	0	0	0	0	0	0	0	0	0	0	0	0	0	0	0	0	0	0	0	0	0	0	0	0	0	0	0	0	0	0	0	0	0	0	0	0	0	0
Bacteria	Gordonia bronchialis	0	0	0	0.25	0	0	0	0	0	0	0	0	0	0	0	0	0	0	0	0	0	0	0	0	0	0	0	0	0	0	0	0	0	0	0	0	0	0	0	0	0	0
Bacteria	Gordonia rubripertincta	0	0	0	0.25	0	0	0	0	0	0	0	0	0	0	0	0	0	0	0	0	0	0	0	0	0	0	0	0	0	0	0	0	0	0	0	0	0	0	0	0	0	0
Bacteria	Janibacter indicus	0	0	0	0.25	0	0	0	0	0	0	0	0	0	0	0	0	0	0	0	0	0	0	0	0	0	0	0	0	0	0	0	0	0	0	0	0	0	0	0	0	0	0
Bacteria	Laribacter hongkongensis	0	0	0	0.25	0	0	0	0	0	0	0	0	0	0	0	0	0	0	0	0	0	0	0	0	0	0	0	0	0	0	0	0	0	0	0	0	0	0	0	0	0	0
Bacteria	Lelliottia amnigena	0	0	0	0.25	0	0	0	0	0	0	0	0	0	0	0	0	0	0	0	0	0	0	0	0	0	0	0	0	0	0	0	0	0	0	0	0	0	0	0	0	0	0
Bacteria	Pandoraea pulmonicola	0	0	0	0.25	0	0	0	0	0	0	0	0	0	0	0	0	0	0	0	0	0	0	0	0	0	0	0	0	0	0	0	0	0	0	0	0	0	0	0	0	0	0
Bacteria	Pantoea dispersa	0	0	0	0.25	0	0	0	0	0	0	0	0	0	0	0	0	0	0	0	0	0	0	0	0	0	0	0	0	0	0	0	0	0	0	0	0	0	0	0	0	0	0
Bacteria	Providencia rettgeri	0	0	0	0.25	0	0	0	0	0	0	0	0	0	0	0	0	0	0	0	0	0	0	0	0	0	0	0	0	0	0	0	0	0	0	0	0	0	0	0	0	0	0
Bacteria	Pseudomonas luteola	0	0	0	0.25	0	0	0	0	0	0	0	0	0	0	0	0	0	0	0	0	0	0	0	0	0	0	0	0	0	0	0	0	0	0	0	0	0	0	0	0	0	0
Bacteria	Staphylococcus warneri	0	0	0	0.25	0	0	0	0	0	0	0	0	0	0	0	0	0	0	0	0	0	0	0	0	0	0	0	0	0	0	0	0	0	0	0	0	0	0	0	0	0	0
Bacteria	Abiotrophia para-adiacens	0	0	0	0	0	0	0	0	0	0	0	0	0.24	0	0	0	0	0	0	0	0	0	0	0	0	0	0	0	0	0	0	0	0	0	0	0	0	0	0	0	0	0
Bacteria	Bacillus pumilus	0	0	0	0	0	0	0	0	0	0	0	0	0	0	0	0	0	0	0	0	0	0	0	0	0	0	0	0	0	0	0	0	0	0.24	0	0	0	0	0	0	0	0
Bacteria	Blastomonas natatoria	0	0	0	0	0	0	0	0	0	0	0	0	0	0	0	0	0	0	0	0	0	0	0	0	0	0	0	0	0	0	0	0	0	0.24	0	0	0	0	0	0	0	0
Bacteria	Catabacter hongkongensis	0	0	0	0	0	0	0	0	0	0	0	0	0	0	0	0	0	0	0	0	0	0	0	0	0	0	0	0	0	0	0	0.24	0	0	0	0	0	0	0	0	0	0
Bacteria	Clostridium perfringens	0	0	0	0	0	0	0	0	0	0	0	0	0	0	0	0	0	0	0	0	0	0	0	0	0	0	0	0	0	0	0	0	0	0.24	0	0	0	0	0	0	0	0
Bacteria	Enterocloster asparagiformis	0	0	0	0	0	0	0	0	0	0	0	0	0	0	0	0	0	0	0	0	0	0	0	0	0	0	0	0	0	0	0	0	0	0.24	0	0	0	0	0	0	0	0
Bacteria	Enterococcus cecorum	0	0	0	0	0	0	0	0	0	0	0	0	0	0	0	0	0	0	0	0	0	0	0	0	0	0	0	0	0	0	0	0	0	0.24	0	0	0	0	0	0	0	0
Bacteria	Haemophilus aegyptius	0	0	0	0	0	0	0	0	0	0	0	0	0	0	0	0	0	0	0	0	0	0	0	0	0	0	0	0	0	0	0	0.24	0	0	0	0	0	0	0	0	0	0
Bacteria	Haemophilus pittmaniae	0	0	0	0	0	0	0	0	0	0	0	0	0	0	0	0	0	0	0	0	0	0	0	0	0	0	0	0	0	0	0	0.24	0	0	0	0	0	0	0	0	0	0
Bacteria	Limosilactobacillus reuteri	0	0	0	0	0	0	0	0	0	0	0	0	0	0	0	0	0	0	0	0	0	0	0	0	0	0	0	0	0	0	0	0.24	0	0	0	0	0	0	0	0	0	0
Bacteria	Micrococcus lylae	0	0	0	0	0	0	0	0	0	0	0	0	0	0	0	0	0	0	0	0	0	0	0	0	0	0	0	0	0	0	0	0.24	0	0	0	0	0	0	0	0	0	0
Bacteria	Mycolicibacterium vaccae	0	0	0	0	0	0	0	0	0	0	0	0	0	0	0	0	0	0	0	0	0	0	0	0	0	0	0	0	0	0	0	0.24	0	0	0	0	0	0	0	0	0	0
Bacteria	Peptoniphilus rhinitidis	0	0	0	0	0	0	0	0	0	0	0	0	0	0	0	0	0	0	0	0	0	0	0	0	0	0	0	0	0	0	0	0	0	0.24	0	0	0	0	0	0	0	0
Bacteria	Prevotella veroralis	0	0	0	0	0	0	0	0	0	0	0	0	0.24	0	0	0	0	0	0	0	0	0	0	0	0	0	0	0	0	0	0	0	0	0	0	0	0	0	0	0	0	0
Bacteria	Streptococcus gallolyticus	0	0	0	0	0	0.2	0	0	0	0	0	0	0	0	0	0	0	0	0	0.04	0	0	0	0	0	0	0	0	0	0	0	0	0	0	0	0	0	0	0	0	0	0
Bacteria	Streptococcus hyovaginalis	0	0	0	0	0	0	0	0	0	0	0	0	0	0	0	0	0	0	0	0	0	0	0	0	0	0	0	0	0	0	0	0.24	0	0	0	0	0	0	0	0	0	0
Bacteria	Corynebacterium vitaeruminis	0	0	0	0	0	0	0	0	0	0	0	0	0.08	0	0	0	0	0	0	0	0	0	0	0	0	0	0	0	0	0.15	0	0	0	0	0	0	0	0	0	0	0	0
Bacteria	Leptotrichia shahii	0	0	0	0	0	0	0	0	0	0	0	0	0.16	0	0	0	0	0	0	0	0	0	0.07	0	0	0	0	0	0	0	0	0	0	0	0	0	0	0	0	0	0	0
Bacteria	Mycoplasma meleagridis	0	0	0	0	0	0	0	0	0	0	0	0	0	0	0	0	0	0	0	0	0	0	0	0	0	0	0	0	0	0	0	0	0	0	0	0	0	0	0	0	0.23	0
Bacteria	Sneathia sanguinegens	0	0	0	0	0	0	0	0	0	0	0	0	0	0	0	0	0	0	0	0	0	0	0	0	0	0	0	0	0	0	0	0	0	0	0	0	0	0	0	0	0.23	0
Bacteria	Staphylococcus arlettae	0	0	0	0	0	0	0	0	0	0	0	0	0.08	0	0	0	0	0	0	0	0	0	0	0	0	0	0	0	0	0.15	0	0	0	0	0	0	0	0	0	0	0	0
Bacteria	Staphylococcus pasteuri	0	0	0	0	0	0	0	0	0.19	0	0	0	0	0	0	0	0	0	0	0	0	0	0	0	0	0	0	0	0	0	0	0	0	0	0.04	0	0	0	0	0	0	0
Bacteria	Bordetella trematum	0	0	0	0	0	0	0.22	0	0	0	0	0	0	0	0	0	0	0	0	0	0	0	0	0	0	0	0	0	0	0	0	0	0	0	0	0	0	0	0	0	0	0
Bacteria	Corynebacterium doosanense	0	0	0	0	0	0	0.22	0	0	0	0	0	0	0	0	0	0	0	0	0	0	0	0	0	0	0	0	0	0	0	0	0	0	0	0	0	0	0	0	0	0	0
Bacteria	Cupriavidus gilardii	0	0	0	0	0	0	0.22	0	0	0	0	0	0	0	0	0	0	0	0	0	0	0	0	0	0	0	0	0	0	0	0	0	0	0	0	0	0	0	0	0	0	0
Bacteria	Dysgonomonas capnocytophagoides	0	0	0	0	0	0	0.22	0	0	0	0	0	0	0	0	0	0	0	0	0	0	0	0	0	0	0	0	0	0	0	0	0	0	0	0	0	0	0	0	0	0	0
Bacteria	Elizabethkingia anophelis	0	0	0	0	0	0	0.22	0	0	0	0	0	0	0	0	0	0	0	0	0	0	0	0	0	0	0	0	0	0	0	0	0	0	0	0	0	0	0	0	0	0	0
Bacteria	Ornithinimicrobium pekingense	0	0	0	0	0	0	0.22	0	0	0	0	0	0	0	0	0	0	0	0	0	0	0	0	0	0	0	0	0	0	0	0	0	0	0	0	0	0	0	0	0	0	0
Bacteria	Pandoraea pnomenusa	0	0	0	0	0	0	0.22	0	0	0	0	0	0	0	0	0	0	0	0	0	0	0	0	0	0	0	0	0	0	0	0	0	0	0	0	0	0	0	0	0	0	0
Bacteria	Serratia liquefaciens	0	0.22	0	0	0	0	0	0	0	0	0	0	0	0	0	0	0	0	0	0	0	0	0	0	0	0	0	0	0	0	0	0	0	0	0	0	0	0	0	0	0	0
Bacteria	Yersinia enterocolitica	0	0	0	0	0	0	0.22	0	0	0	0	0	0	0	0	0	0	0	0	0	0	0	0	0	0	0	0	0	0	0	0	0	0	0	0	0	0	0	0	0	0	0
Bacteria	Yersinia intermedia	0	0	0	0	0	0	0.22	0	0	0	0	0	0	0	0	0	0	0	0	0	0	0	0	0	0	0	0	0	0	0	0	0	0	0	0	0	0	0	0	0	0	0
Bacteria	Acinetobacter gyllenbergii	0	0	0	0	0	0.2	0	0	0	0	0	0	0	0	0	0	0	0	0	0	0	0	0	0	0	0	0	0	0	0	0	0	0	0	0	0	0	0	0	0	0	0
Bacteria	Clostridium baratii	0	0	0	0	0	0.2	0	0	0	0	0	0	0	0	0	0	0	0	0	0	0	0	0	0	0	0	0	0	0	0	0	0	0	0	0	0	0	0	0	0	0	0
Bacteria	Fusobacterium naviforme	0	0	0	0	0	0.2	0	0	0	0	0	0	0	0	0	0	0	0	0	0	0	0	0	0	0	0	0	0	0	0	0	0	0	0	0	0	0	0	0	0	0	0
Bacteria	Gordonibacter pamelaeae	0	0	0	0	0	0	0	0	0	0	0	0	0.08	0	0	0	0	0	0	0	0	0	0	0	0	0	0	0	0	0	0	0	0.12	0	0	0	0	0	0	0	0	0
Bacteria	Peptoniphilus grossensis	0	0	0	0	0	0.2	0	0	0	0	0	0	0	0	0	0	0	0	0	0	0	0	0	0	0	0	0	0	0	0	0	0	0	0	0	0	0	0	0	0	0	0
Bacteria	Peptoniphilus indolicus	0	0.11	0	0	0	0	0	0	0	0	0	0	0	0	0	0	0	0	0	0	0	0	0	0	0	0	0	0	0	0	0	0	0	0	0	0	0	0	0	0	0.09	0
Bacteria	Veillonella montpellierensis	0	0	0	0	0	0.2	0	0	0	0	0	0	0	0	0	0	0	0	0	0	0	0	0	0	0	0	0	0	0	0	0	0	0	0	0	0	0	0	0	0	0	0
Bacteria	Afipia clevelandensis	0	0	0	0	0	0	0	0	0.19	0	0	0	0	0	0	0	0	0	0	0	0	0	0	0	0	0	0	0	0	0	0	0	0	0	0	0	0	0	0	0	0	0
Bacteria	Corynebacterium flavescens	0	0	0	0	0	0	0	0	0.19	0	0	0	0	0	0	0	0	0	0	0	0	0	0	0	0	0	0	0	0	0	0	0	0	0	0	0	0	0	0	0	0	0
Bacteria	Corynebacterium massiliense	0	0	0	0	0	0	0	0	0.19	0	0	0	0	0	0	0	0	0	0	0	0	0	0	0	0	0	0	0	0	0	0	0	0	0	0	0	0	0	0	0	0	0
Bacteria	Klebsiella oxytoca	0	0	0	0	0	0	0	0	0.19	0	0	0	0	0	0	0	0	0	0	0	0	0	0	0	0	0	0	0	0	0	0	0	0	0	0	0	0	0	0	0	0	0
Bacteria	Mycoplasma arthritidis	0	0	0	0	0	0	0	0	0	0	0	0	0	0	0	0	0	0	0	0	0	0	0	0	0	0	0	0	0	0	0	0	0	0	0	0	0	0	0	0	0.19	0
Bacteria	Porphyromonas gulae	0	0.11	0	0	0	0	0	0	0	0	0	0	0.08	0	0	0	0	0	0	0	0	0	0	0	0	0	0	0	0	0	0	0	0	0	0	0	0	0	0	0	0	0
Bacteria	Pseudomonas oleovorans	0	0	0	0	0	0	0	0	0.19	0	0	0	0	0	0	0	0	0	0	0	0	0	0	0	0	0	0	0	0	0	0	0	0	0	0	0	0	0	0	0	0	0
Bacteria	Salmonella enterica	0	0	0	0	0	0	0	0	0.19	0	0	0	0	0	0	0	0	0	0	0	0	0	0	0	0	0	0	0	0	0	0	0	0	0	0	0	0	0	0	0	0	0
Bacteria	Shewanella putrefaciens	0	0	0	0	0	0	0	0	0.19	0	0	0	0	0	0	0	0	0	0	0	0	0	0	0	0	0	0	0	0	0	0	0	0	0	0	0	0	0	0	0	0	0
Bacteria	Shigella boydii	0	0	0	0	0	0	0	0	0.19	0	0	0	0	0	0	0	0	0	0	0	0	0	0	0	0	0	0	0	0	0	0	0	0	0	0	0	0	0	0	0	0	0
Bacteria	Microbacterium foliorum	0	0	0	0	0	0	0	0.18	0	0	0	0	0	0	0	0	0	0	0	0	0	0	0	0	0	0	0	0	0	0	0	0	0	0	0	0	0	0	0	0	0	0
Bacteria	Weissella confusa	0	0	0	0	0	0	0	0	0	0	0	0	0	0	0	0	0	0	0	0	0	0	0	0	0	0.18	0	0	0	0	0	0	0	0	0	0	0	0	0	0	0	0
Bacteria	Tatlockia micdadei	0	0	0	0	0	0	0	0	0	0	0	0	0	0	0	0	0	0.17	0	0	0	0	0	0	0	0	0	0	0	0	0	0	0	0	0	0	0	0	0	0	0	0
Bacteria	Bordetella hinzii	0	0	0	0	0.16	0	0	0	0	0	0	0	0	0	0	0	0	0	0	0	0	0	0	0	0	0	0	0	0	0	0	0	0	0	0	0	0	0	0	0	0	0
Bacteria	Empedobacter falsenii	0	0	0.16	0	0	0	0	0	0	0	0	0	0	0	0	0	0	0	0	0	0	0	0	0	0	0	0	0	0	0	0	0	0	0	0	0	0	0	0	0	0	0
Bacteria	Kocuria turfanensis	0	0	0.16	0	0	0	0	0	0	0	0	0	0	0	0	0	0	0	0	0	0	0	0	0	0	0	0	0	0	0	0	0	0	0	0	0	0	0	0	0	0	0
Bacteria	Microbacterium paraoxydans	0	0	0.16	0	0	0	0	0	0	0	0	0	0	0	0	0	0	0	0	0	0	0	0	0	0	0	0	0	0	0	0	0	0	0	0	0	0	0	0	0	0	0
Bacteria	Mycolicibacterium tusciae	0	0	0.16	0	0	0	0	0	0	0	0	0	0	0	0	0	0	0	0	0	0	0	0	0	0	0	0	0	0	0	0	0	0	0	0	0	0	0	0	0	0	0
Bacteria	Roseomonas mucosa	0	0	0.16	0	0	0	0	0	0	0	0	0	0	0	0	0	0	0	0	0	0	0	0	0	0	0	0	0	0	0	0	0	0	0	0	0	0	0	0	0	0	0
Bacteria	Streptococcus parauberis	0	0	0	0	0	0	0	0	0	0	0	0	0.16	0	0	0	0	0	0	0	0	0	0	0	0	0	0	0	0	0	0	0	0	0	0	0	0	0	0	0	0	0
Bacteria	Achromobacter insuavis	0	0	0	0	0	0	0	0	0	0	0	0	0	0	0	0	0	0	0	0	0	0	0	0	0	0	0	0	0	0.15	0	0	0	0	0	0	0	0	0	0	0	0
Bacteria	Achromobacter piechaudii	0	0	0	0	0	0	0	0	0	0	0	0	0	0	0	0	0	0	0	0	0	0	0	0	0	0	0	0	0	0.15	0	0	0	0	0	0	0	0	0	0	0	0
Bacteria	Achromobacter ruhlandii	0	0	0	0	0	0	0	0	0	0	0	0	0	0	0	0	0	0	0	0	0	0	0	0	0	0	0	0	0	0.15	0	0	0	0	0	0	0	0	0	0	0	0
Bacteria	Actinotignum schaalii	0	0	0	0	0	0	0	0	0	0	0	0	0	0	0	0	0	0	0	0	0	0	0	0	0	0	0	0	0	0.15	0	0	0	0	0	0	0	0	0	0	0	0
Bacteria	Bacillus licheniformis	0	0	0	0	0	0	0	0	0	0	0	0	0	0	0	0	0	0	0	0	0	0	0	0	0	0	0	0	0	0.15	0	0	0	0	0	0	0	0	0	0	0	0
Bacteria	Bordetella bronchiseptica	0	0	0	0	0	0	0	0	0	0	0	0	0	0	0	0	0	0	0	0	0	0	0	0	0	0	0	0	0	0.15	0	0	0	0	0	0	0	0	0	0	0	0
Bacteria	Corynebacterium coyleae	0	0	0	0	0	0	0	0	0	0	0	0	0	0	0	0	0	0	0	0	0	0	0	0	0	0	0	0	0	0.15	0	0	0	0	0	0	0	0	0	0	0	0
Bacteria	Corynebacterium glutamicum	0	0	0	0	0	0	0	0	0	0	0	0	0	0	0	0	0	0	0	0	0	0	0	0	0	0	0	0	0	0.15	0	0	0	0	0	0	0	0	0	0	0	0
Bacteria	Enterococcus malodoratus	0	0	0	0	0	0	0	0	0	0	0	0	0	0	0	0	0	0	0	0	0	0	0	0	0	0	0	0	0	0.15	0	0	0	0	0	0	0	0	0	0	0	0
Bacteria	Staphylococcus auricularis	0	0	0	0	0	0	0	0	0	0	0	0	0	0	0	0	0	0	0	0	0	0	0	0	0	0	0	0	0	0.15	0	0	0	0	0	0	0	0	0	0	0	0
Bacteria	Staphylococcus caprae	0	0	0	0	0	0	0	0	0	0	0	0	0	0	0	0	0	0	0	0	0	0	0	0	0	0	0	0	0	0.15	0	0	0	0	0	0	0	0	0	0	0	0
Bacteria	Staphylococcus intermedius	0	0	0	0	0	0	0	0	0	0	0	0	0	0	0	0	0	0	0	0	0	0	0	0	0	0	0	0	0	0.15	0	0	0	0	0	0	0	0	0	0	0	0
Bacteria	Staphylococcus kloosii	0	0	0	0	0	0	0	0	0	0	0	0	0	0	0	0	0	0	0	0	0	0	0	0	0	0	0	0	0	0.15	0	0	0	0	0	0	0	0	0	0	0	0
Bacteria	Staphylococcus succinus	0	0	0	0	0	0	0	0	0	0	0	0	0	0	0	0	0	0	0	0	0	0	0	0	0	0	0	0	0	0.15	0	0	0	0	0	0	0	0	0	0	0	0
Bacteria	Trueperella pyogenes	0	0	0	0	0	0	0	0	0	0	0	0	0	0	0	0	0	0	0	0	0	0	0	0	0	0	0	0	0	0.15	0	0	0	0	0	0	0	0	0	0	0	0
Bacteria	Burkholderia ambifaria	0	0	0	0	0	0	0	0	0	0	0	0	0	0	0	0.13	0	0	0	0	0	0	0	0	0	0	0	0	0	0	0	0	0	0	0	0	0	0	0	0	0	0
Bacteria	Citrobacter braakii	0	0	0	0	0	0	0	0	0	0	0	0	0	0	0	0.13	0	0	0	0	0	0	0	0	0	0	0	0	0	0	0	0	0	0	0	0	0	0	0	0	0	0
Bacteria	Kingella potus	0	0	0	0	0	0	0	0	0	0	0	0	0.08	0	0	0	0	0	0	0	0	0	0	0	0	0	0	0	0	0	0	0	0	0	0	0	0	0	0	0	0.05	0
Bacteria	Pseudomonas argentinensis	0	0	0	0	0	0	0	0	0	0.13	0	0	0	0	0	0	0	0	0	0	0	0	0	0	0	0	0	0	0	0	0	0	0	0	0	0	0	0	0	0	0	0
Bacteria	Pseudomonas corrugata	0	0	0	0	0	0	0	0	0	0	0	0	0	0	0	0.13	0	0	0	0	0	0	0	0	0	0	0	0	0	0	0	0	0	0	0	0	0	0	0	0	0	0
Bacteria	Afipia birgiae	0	0	0	0	0	0	0	0	0	0	0	0	0	0	0	0	0	0	0	0	0	0	0	0	0	0	0	0	0	0	0	0	0.12	0	0	0	0	0	0	0	0	0
Bacteria	Anaerococcus hydrogenalis	0	0	0	0	0	0	0	0	0	0	0	0	0	0	0	0	0	0	0	0	0	0	0	0	0	0	0	0	0	0	0	0	0.12	0	0	0	0	0	0	0	0	0
Bacteria	Flavobacterium aquatile	0	0	0	0	0	0	0	0	0	0	0	0	0	0	0	0	0	0	0	0	0	0	0	0	0	0	0	0	0	0	0	0	0.12	0	0	0	0	0	0	0	0	0
Bacteria	Megasphaera elsdenii	0	0	0	0	0	0	0	0	0	0	0	0	0	0	0	0	0	0	0	0	0	0	0	0	0	0	0	0	0	0	0	0	0.12	0	0	0	0	0	0	0	0	0
Bacteria	Bradyrhizobium canariense	0	0.11	0	0	0	0	0	0	0	0	0	0	0	0	0	0	0	0	0	0	0	0	0	0	0	0	0	0	0	0	0	0	0	0	0	0	0	0	0	0	0	0
Bacteria	Corynebacterium atypicum	0	0.11	0	0	0	0	0	0	0	0	0	0	0	0	0	0	0	0	0	0	0	0	0	0	0	0	0	0	0	0	0	0	0	0	0	0	0	0	0	0	0	0
Bacteria	Enterococcus hermanniensis	0	0.11	0	0	0	0	0	0	0	0	0	0	0	0	0	0	0	0	0	0	0	0	0	0	0	0	0	0	0	0	0	0	0	0	0	0	0	0	0	0	0	0
Bacteria	Kocuria polaris	0	0.11	0	0	0	0	0	0	0	0	0	0	0	0	0	0	0	0	0	0	0	0	0	0	0	0	0	0	0	0	0	0	0	0	0	0	0	0	0	0	0	0
Bacteria	Parabacteroides merdae	0	0.11	0	0	0	0	0	0	0	0	0	0	0	0	0	0	0	0	0	0	0	0	0	0	0	0	0	0	0	0	0	0	0	0	0	0	0	0	0	0	0	0
Bacteria	Porphyromonas catoniae	0	0	0	0	0	0	0	0	0	0	0	0	0	0	0	0	0	0	0	0.11	0	0	0	0	0	0	0	0	0	0	0	0	0	0	0	0	0	0	0	0	0	0
Bacteria	Yokenella regensburgei	0	0.11	0	0	0	0	0	0	0	0	0	0	0	0	0	0	0	0	0	0	0	0	0	0	0	0	0	0	0	0	0	0	0	0	0	0	0	0	0	0	0	0
Bacteria	Anaerococcus prevotii	0	0	0	0	0	0	0	0	0	0	0	0	0	0	0	0	0	0	0	0	0	0	0	0	0	0	0	0	0	0	0	0	0	0	0	0	0	0.09	0	0	0	0
Bacteria	Gemella cuniculi	0	0	0	0	0	0	0	0	0	0	0	0	0	0	0	0	0	0	0	0	0	0	0	0	0	0	0	0	0	0	0	0	0	0	0	0	0	0	0	0	0.09	0
Bacteria	Pseudomonas alcaliphila	0	0	0	0	0	0	0	0	0	0	0	0	0	0	0	0	0	0.09	0	0	0	0	0	0	0	0	0	0	0	0	0	0	0	0	0	0	0	0	0	0	0	0
Bacteria	Pseudomonas citronellolis	0	0	0	0	0	0	0	0	0	0	0	0	0	0	0	0	0	0.09	0	0	0	0	0	0	0	0	0	0	0	0	0	0	0	0	0	0	0	0	0	0	0	0
Bacteria	Alloscardovia omnicolens	0	0	0	0	0	0	0	0	0	0	0	0	0.08	0	0	0	0	0	0	0	0	0	0	0	0	0	0	0	0	0	0	0	0	0	0	0	0	0	0	0	0	0
Bacteria	Bergeyella cardium	0	0	0	0	0	0	0	0	0	0	0	0	0	0	0	0	0	0	0	0.08	0	0	0	0	0	0	0	0	0	0	0	0	0	0	0	0	0	0	0	0	0	0
Bacteria	Corynebacterium marinum	0	0	0	0	0	0	0	0	0	0	0	0	0.08	0	0	0	0	0	0	0	0	0	0	0	0	0	0	0	0	0	0	0	0	0	0	0	0	0	0	0	0	0
Bacteria	Lactobacillus iners	0	0	0	0	0	0	0	0	0	0	0	0	0.08	0	0	0	0	0	0	0	0	0	0	0	0	0	0	0	0	0	0	0	0	0	0	0	0	0	0	0	0	0
Bacteria	Mycoplasma bovoculi	0	0	0	0	0	0	0	0	0	0	0	0	0.08	0	0	0	0	0	0	0	0	0	0	0	0	0	0	0	0	0	0	0	0	0	0	0	0	0	0	0	0	0
Bacteria	Prevotella salivae	0	0	0	0	0	0	0	0	0	0	0	0	0.08	0	0	0	0	0	0	0	0	0	0	0	0	0	0	0	0	0	0	0	0	0	0	0	0	0	0	0	0	0
Bacteria	Pseudescherichia vulneris	0	0	0	0	0	0	0	0	0	0	0	0	0.08	0	0	0	0	0	0	0	0	0	0	0	0	0	0	0	0	0	0	0	0	0	0	0	0	0	0	0	0	0
Bacteria	Kocuria rhizophila	0	0	0	0	0	0	0	0	0	0	0	0	0	0	0	0	0	0	0	0	0	0	0	0	0	0	0.06	0	0	0	0	0	0	0	0	0	0	0	0	0	0	0
Bacteria	Acinetobacter beijerinckii	0	0	0	0	0	0	0	0	0	0	0	0	0	0	0	0	0	0	0	0	0.05	0	0	0	0	0	0	0	0	0	0	0	0	0	0	0	0	0	0	0	0	0
Bacteria	Bacteroides eggerthii	0	0	0	0	0	0	0	0	0	0	0	0	0	0	0	0	0	0	0	0	0	0	0	0	0	0	0	0	0	0	0	0	0	0	0	0	0	0	0	0	0.05	0
Bacteria	Chryseobacterium gallinarum	0	0	0	0	0	0	0	0	0	0	0	0	0	0	0	0	0	0	0	0	0	0	0	0	0	0	0	0	0	0	0	0	0	0	0	0	0	0	0	0	0.05	0
Bacteria	Corynebacterium humireducens	0	0	0	0	0	0	0	0	0	0	0	0	0	0	0	0	0	0	0	0	0	0	0	0	0	0	0	0	0	0	0	0	0	0	0	0	0	0	0	0	0.05	0
Bacteria	Fusobacterium necrogenes	0	0	0	0	0	0	0	0	0	0	0	0	0	0	0	0	0	0	0	0	0	0	0	0	0	0	0	0	0	0	0	0	0	0	0	0	0	0	0	0	0.05	0
Bacteria	Microbacterium arborescens	0	0	0	0	0	0	0	0	0	0	0	0	0	0	0	0	0	0	0	0	0	0	0	0	0	0	0	0	0	0	0	0	0	0	0	0	0	0	0	0	0.05	0
Bacteria	Mycoplasma anatis	0	0	0	0	0	0	0	0	0	0	0	0	0	0	0	0	0	0	0	0	0	0	0	0	0	0	0	0	0	0	0	0	0	0	0	0	0	0	0	0	0.05	0
Bacteria	Mycoplasma mobile	0	0	0	0	0	0	0	0	0	0	0	0	0	0	0	0	0	0	0	0	0	0	0	0	0	0	0	0	0	0	0	0	0	0	0	0	0	0	0	0	0.05	0
Bacteria	Mycoplasma synoviae	0	0	0	0	0	0	0	0	0	0	0	0	0	0	0	0	0	0	0	0	0	0	0	0	0	0	0	0	0	0	0	0	0	0	0	0	0	0	0	0	0.05	0
Bacteria	Staphylococcus lugdunensis	0	0	0	0	0	0	0	0	0	0	0	0	0	0	0	0	0	0	0	0	0	0	0	0	0	0	0	0	0	0	0	0	0	0	0	0	0	0	0	0	0.05	0
Bacteria	Treponema amylovorum	0	0	0	0	0	0	0	0	0	0	0	0	0	0	0	0	0	0	0	0	0	0	0	0	0	0	0	0	0	0	0	0	0	0	0	0	0	0	0	0	0.05	0
Bacteria	Ureaplasma parvum	0	0	0	0	0	0	0	0	0	0	0	0	0	0	0	0	0	0	0	0	0	0	0	0	0	0	0	0	0	0	0	0	0	0	0	0	0	0	0	0	0.05	0
Bacteria	Vibrio furnissii	0	0	0	0	0	0	0	0	0	0	0	0	0	0	0	0	0	0	0	0	0	0	0	0	0	0	0	0	0	0	0	0	0	0	0	0	0	0	0	0	0.05	0
Bacteria	Brevibacterium casei	0	0	0	0	0	0	0	0	0	0	0	0	0	0	0	0	0	0	0	0	0	0	0	0	0	0	0	0	0	0	0	0	0	0	0.04	0	0	0	0	0	0	0
Bacteria	Burkholderia pyrrocinia	0	0	0	0	0	0	0	0	0	0	0	0	0	0	0	0	0	0	0	0	0	0	0	0	0	0	0	0	0.04	0	0	0	0	0	0	0	0	0	0	0	0	0
Bacteria	Corynebacterium amycolatum	0	0	0	0	0	0	0	0	0	0	0	0	0	0	0	0	0	0	0	0	0	0	0	0	0	0	0	0	0	0	0	0	0	0	0.04	0	0	0	0	0	0	0
Bacteria	Enterobacter kobei	0	0	0	0	0	0	0	0	0	0	0	0	0	0	0	0	0	0	0	0	0	0	0	0	0	0	0	0	0.04	0	0	0	0	0	0	0	0	0	0	0	0	0
Bacteria	Kingella denitrificans	0	0	0	0	0	0	0	0	0	0	0	0	0	0	0	0	0	0	0	0.04	0	0	0	0	0	0	0	0	0	0	0	0	0	0	0	0	0	0	0	0	0	0
Bacteria	Parabacteroides distasonis	0	0	0	0	0	0	0	0	0	0	0	0	0	0	0	0	0	0	0	0	0	0	0	0.04	0	0	0	0	0	0	0	0	0	0	0	0	0	0	0	0	0	0
Bacteria	Prevotella disiens	0	0	0	0	0	0	0	0	0	0	0	0	0	0	0	0	0	0	0	0.04	0	0	0	0	0	0	0	0	0	0	0	0	0	0	0	0	0	0	0	0	0	0
Bacteria	Staphylococcus equorum	0	0	0	0	0	0	0	0	0	0	0	0	0	0	0	0	0	0	0	0	0	0	0	0	0	0	0	0	0	0	0	0	0	0	0	0	0.04	0	0	0	0	0
Bacteria	Veillonella seminalis	0	0	0	0	0	0	0	0	0	0	0	0	0	0	0	0	0	0	0	0	0	0	0	0	0	0	0	0	0	0	0	0	0	0	0.04	0	0	0	0	0	0	0
Bacteria	Kingella kingae	0	0	0	0	0	0	0	0	0	0	0	0	0	0	0	0	0	0	0	0	0	0	0.03	0	0	0	0	0	0	0	0	0	0	0	0	0	0	0	0	0	0	0
Bacteria	Pseudoleptotrichia goodfellowii	0	0	0	0	0	0	0	0	0	0	0	0	0	0	0	0	0	0	0	0	0	0	0.03	0	0	0	0	0	0	0	0	0	0	0	0	0	0	0	0	0	0	0
Bacteria	Klebsiella quasipneumoniae	0	0	0	0	0	0	0	0	0	0	0	0	0	0	0	0	0	0	0	0	0.02	0	0	0	0	0	0	0	0	0	0	0	0	0	0	0	0	0	0	0	0	0
Fungi	Candida parapsilosis	0.66	0	0	0.25	0	0	0	0	0.19	0	0	0	0	0	0	4223.8	0	0	0	0	0	0	0	0	0	0	0	0	0	0	0	0	0	0	0	0	0.15	0	0	0	0	0
Fungi	Aspergillus fumigatus	0	0	0	0	0	0	0	0	0	0	0	0	0	0	0	586.79	0	0	0	0	0	0	0	0	0	0	4.92	2.2	0	0	0	0	0	0	0	0	0	0	0	0	0	0
Fungi	Pneumocystis jirovecii	0	0	0	0	0	0	0	0	0	0	0	0	0	0	0	0	0	0	0	0	0	0	0	0	0	0	124.31	0	0	0	0	0	0	0	0	0	0	0	0	0	0	0
Fungi	Candida albicans	0	0	0	0	0	0	0	0	0	0.88	1.29	0	0	0	0	0	0	0	0	0	0	0	0	0.04	0	0	0	0.83	1.44	0	0	0	0	0	0	0	99.54	0	0	0	0	0
Fungi	Candida tropicalis	0	0	0	0	0	0	0	0	0	0	0	0	0	0	0	0	0	0	0	0	0	0	0	0	0	0	0	0	0	45.58	0	0	0	0	0	0	0	0	0	0	0	0
Fungi	Malassezia restricta	0	0	0	11.6	0	0	0	0	9.65	0	0	0	0.24	0	0.27	0.27	0	0	0	0.11	0	0	0	0	0	0	0.06	0	0.12	0	5.37	0	0	0	0	0	0.15	0.18	0	0	0	0
Fungi	Purpureocillium lilacinum	0	0	0	0	0	0	0	0	0	0	0	0	0	0	0	0.27	0	0	0	0	0	0	0	0	0	0	0	0	0	0	20.18	0	0	0	0	0	0	0	0	0	0	0
Fungi	[Candida] glabrata	0	0	0	0	0	0	0	0	0	0	0	0	0	0	0	0	0	0	0	0	0	0	0	0	0	0	0	0	0	0	18.98	0	0	0	0	0	0	0	0	0	0	0
Fungi	Aspergillus novofumigatus	0	0	0	0	0	0	0	0	0	0	0	0	0	0	0	15.71	0	0	0	0	0	0	0	0	0	0	0.17	0	0	0	0	0	0	0	0	0	0	0	0	0	0	0
Fungi	Aspergillus flavus	0	0	0	0.25	0	0	0	0	0	0	0	0	0	0	0	14.9	0	0	0	0	0	0	0	0	0	0	0.06	0	0	0	0	0	0	0	0	0	0	0	0	0	0	0
Fungi	Aspergillus terreus	2.4	0	0	0	0	0	0	0	0	0	0	0	0	0	0	0	0	0	0	0	0	0	0	0	0	0	0	0	0	0	10.65	0	0	0	0	0	0	0	0	0	0	0
Fungi	Schizophyllum commune	0	0	0	0	0	0	0.22	0	0	0	0	0	0	0	0	0	0	0	0	0	0	0	0	0	0	0	0	0	10.84	0	0	0	0	0	0	0	0	0	0	0	0	0
Fungi	Aspergillus fischeri	0	0	0	0	0	0	0	0	0	0	0	0	0	0	0	7.52	0	0	0	0	0	0	0	0	0	0	0.11	0.06	0	0	0	0	0	0	0	0	0	0	0	0	0	0
Fungi	Beauveria bassiana	0	0	0.33	2.03	0	0	0	0	0	0	0	0	0	0	0	0.13	0	0	0	0	0	0	0	0	0	0	0	0	0	0	3.02	0	0	0	0	0	0	0	0	0	0	0
Fungi	Rhizopus microsporus	0	0	0	0	0	0	0	0	0	0	0	0	0	0	0	0	0	3.14	0	0	0	0	0	0	0	0	0	0	0	0	0	0	0	0	0	0	0	0	0	0	0	0
Fungi	Cyberlindnera jadinii	0	0	0	3.1	0	0	0	0	0	0	0	0	0	0	0	0	0	0	0	0	0	0	0	0	0	0	0	0	0	0	0	0	0	0	0	0	0	0	0	0	0	0
Fungi	Malassezia globosa	0	0	0	0	0	0	0.22	0	2.08	0	0	0	0.08	0	0	0	0	0	0	0.04	0	0	0	0	0.05	0.04	0	0	0	0	0	0	0	0	0	0	0.11	0	0	0	0	0
Fungi	Malassezia japonica	0	0	0	0	0	0	0	0	0	0	0	0	0	0	0	0	0	0	0	0	0	0	0	0	0	0	0	0	0	0	2.31	0	0	0	0	0	0	0	0	0	0	0
Fungi	Wallemia mellicola	0	0	0	2.03	0	0	0	0	0	0	0	0	0	0	0	0	0	0	0	0	0	0	0	0	0	0	0	0	0	0	0	0	0	0	0	0	0	0	0	0	0	0
Fungi	Alternaria alternata	0	0	0	0	0	0	0	0	0	0	0	0	0	0	0	1.34	0	0	0	0	0	0	0	0	0	0	0	0	0	0	0	0	0	0.49	0	0	0	0	0	0	0	0
Fungi	Aspergillus nidulans	0.15	0	0	0	0	0	0	0	0	0	0	0	0	0	0	1.07	0	0	0	0	0	0	0	0	0	0	0	0	0	0	0	0	0	0	0	0	0	0	0	0	0	0
Fungi	Aspergillus thermomutatus	0	0	0	0	0	0	0	0	0	0	0	0	0	0	0	1.07	0	0	0	0	0	0	0	0	0	0	0	0	0	0	0	0	0	0	0	0	0	0	0	0	0	0
Fungi	Fusarium oxysporum	0	0	0	0	0	0	0	0	0	0	0	0	0	0	0	0	0	0	0	0	0	0	0	0	0	0	0	0	0	0	0.93	0	0	0	0	0	0	0	0	0	0	0
Fungi	Penicillium citrinum	0	0	0	0	0	0.2	0	0	0	0	0	0	0	0	0	0	0	0	0	0	0	0	0	0	0	0	0	0	0	0	0.46	0.24	0	0	0	0	0	0	0	0	0	0
Fungi	Meyerozyma guilliermondii	0	0	0	0	0	0	0.22	0	0	0	0	0	0	0	0	0.13	0	0	0	0	0	0	0	0	0	0	0	0	0	0	0.46	0	0	0	0	0	0	0	0	0	0	0
Fungi	Aspergillus glaucus	0	0	0	0.25	0	0	0	0	0	0	0	0	0	0	0	0.4	0	0	0	0	0	0	0	0	0	0	0	0	0	0	0	0	0.12	0	0	0	0	0	0	0	0	0
Fungi	Rhodotorula mucilaginosa	0	0	0	0	0	0	0	0	0.19	0	0	0	0	0	0	0	0	0	0	0	0	0	0	0	0	0	0	0	0	0	0.46	0	0	0	0	0	0	0	0	0	0	0
Fungi	Aspergillus oryzae	0	0	0	0.51	0	0	0	0	0	0	0	0	0	0	0	0.13	0	0	0	0	0	0	0	0	0	0	0	0	0	0	0	0	0	0	0	0	0	0	0	0	0	0
Fungi	Saccharomyces cerevisiae	0	0	0	0	0	0	0	0	0	0	0	0	0	0	0	0	0	0	0	0	0	0	0	0	0	0	0.06	0	0	0	0	0	0.24	0.24	0	0	0	0	0	0	0	0
Fungi	Alternaria arborescens	0	0	0	0	0	0	0	0	0	0	0	0	0	0	0	0.4	0	0	0	0	0	0	0	0	0	0	0	0	0	0	0	0	0.12	0	0	0	0	0	0	0	0	0
Fungi	Aspergillus niger	0	0.22	0	0	0	0	0	0	0	0	0	0	0	0.2	0.09	0	0	0	0	0	0	0	0	0	0	0	0	0	0	0	0	0	0	0	0	0	0	0	0	0	0	0
Fungi	Yarrowia lipolytica	0	0	0	0.51	0	0	0	0	0	0	0	0	0	0	0	0	0	0	0	0	0	0	0	0	0	0	0	0	0	0	0	0	0	0	0	0	0	0	0	0	0	0
Fungi	Botrytis cinerea	0	0	0	0	0	0	0	0	0	0	0	0	0	0	0	0	0	0	0	0	0	0	0	0	0	0	0	0	0	0	0.46	0	0	0	0	0	0	0	0	0	0	0
Fungi	Debaryomyces hansenii	0	0	0	0.25	0	0	0	0	0	0	0	0	0	0	0	0	0	0	0	0	0	0	0	0	0	0	0	0	0	0	0	0	0.12	0	0	0	0	0	0	0	0	0
Fungi	Aspergillus sydowii	0	0.11	0	0	0	0	0	0	0.19	0	0	0	0	0	0	0	0	0	0	0	0	0	0	0	0	0	0	0	0	0	0	0	0	0	0	0	0	0	0	0	0	0
Fungi	Aspergillus welwitschiae	0	0	0	0	0	0	0	0	0	0	0	0	0	0.2	0.09	0	0	0	0	0	0	0	0	0	0	0	0	0	0	0	0	0	0	0	0	0	0	0	0	0	0	0
Fungi	Aureobasidium pullulans	0	0	0	0.25	0	0	0	0	0	0	0	0	0	0	0	0	0	0	0	0	0	0	0	0	0	0	0	0	0	0	0	0	0	0	0	0	0	0	0	0	0	0
Fungi	Penicillium oxalicum	0	0	0	0	0	0	0.22	0	0	0	0	0	0	0	0	0	0	0	0	0	0	0	0	0	0	0	0	0	0	0	0	0	0	0	0	0	0	0	0	0	0	0
Fungi	Aspergillus clavatus	0	0	0	0	0	0	0	0	0	0	0	0	0	0	0	0.13	0	0	0	0	0	0	0	0	0	0	0	0	0	0	0	0	0	0	0	0	0	0	0	0	0	0
Fungi	Moesziomyces aphidis	0	0	0	0	0	0	0	0	0	0.13	0	0	0	0	0	0	0	0	0	0	0	0	0	0	0	0	0	0	0	0	0	0	0	0	0	0	0	0	0	0	0	0
Fungi	Talaromyces pinophilus	0	0	0	0	0	0	0	0	0	0	0	0	0	0	0	0.13	0	0	0	0	0	0	0	0	0	0	0	0	0	0	0	0	0	0	0	0	0	0	0	0	0	0
Fungi	Malassezia furfur	0	0	0	0	0	0	0	0	0	0	0	0	0	0	0	0	0	0	0	0	0	0	0	0	0	0	0	0	0	0	0	0	0.12	0	0	0	0	0	0	0	0	0
Fungi	Candida dubliniensis	0	0	0	0	0	0	0	0	0	0	0	0	0	0	0	0	0	0	0	0	0	0	0	0	0	0	0	0	0	0	0	0	0	0	0	0	0.11	0	0	0	0	0
Fungi	Cladosporium cladosporioides	0	0.11	0	0	0	0	0	0	0	0	0	0	0	0	0	0	0	0	0	0	0	0	0	0	0	0	0	0	0	0	0	0	0	0	0	0	0	0	0	0	0	0
Fungi	Prototheca wickerhamii	0	0.11	0	0	0	0	0	0	0	0	0	0	0	0	0	0	0	0	0	0	0	0	0	0	0	0	0	0	0	0	0	0	0	0	0	0	0	0	0	0	0	0
Fungi	Phycomyces blakesleeanus	0	0	0	0	0	0	0	0	0	0	0	0	0	0	0	0	0	0.09	0	0	0	0	0	0	0	0	0	0	0	0	0	0	0	0	0	0	0	0	0	0	0	0
Fungi	Clavispora lusitaniae	0	0	0	0	0	0	0	0	0	0	0	0	0	0	0	0	0	0	0	0	0	0	0	0	0	0	0	0	0	0	0	0	0	0	0.04	0	0	0	0	0	0	0
Viruses	Human alphaherpesvirus 1	0	0	0	2.03	2251.35	0	0	0.18	0	0	0	11.42	0.4	0	0	0	0	0	0	0	0	0	0	0	0	0	0.96	0	0.8	178.51	0	0	0	0.24	0	0	0.08	0	0	151.99	0	1450.01
Viruses	Human betaherpesvirus 5 (cytomegalovirus)	0	0.11	0.49	0	0	0	0	0	0	0	0	0	0	0	0	0	0	4.71	0	0	0	0	0	0	0	0.18	122.84	0.06	0	0	0	0	0	0	0	0	0	0	0	0	0	0
Viruses	Human gammaherpesvirus 4 (Epstein-Barr virus)	0	0	0	0	0	0	0	0	0	1.64	0	0	36.68	0	0.09	0	0	0	0.41	0	0	0	0	0.04	0	0	4.64	0	0.08	1.17	0	0	0	0	0	0	0.65	0	0	0	0	0.03
Viruses	Torque teno virus	0.07	0	0	0	0	0	0	0	0	0	0	0	0	0	0	0	0	1.05	0	0.04	0.11	0	0	0	0	0	0	0	0.04	0	0	0.24	0	0	0	0	0	0	0	0	0.09	0
Viruses	Human alphaherpesvirus 2	0	0	0	0	0.16	0	0	0	0	0	0	0	0	0	0	0	0	0	0	0	0	0	0	0	0	0	0	0	0	0	0	0	0	0	0	0	0	0	0	0	0	0.1
Viruses	Gammapapillomavirus 12	0	0	0	0	0	0	0	0	0	0	0	0	0	0	0	0	0	0	0	0	0	0	0	0	0	0	0	0	0	0	0	0.24	0	0	0	0	0	0	0	0	0	0
Viruses	Betapapillomavirus 1	0	0	0	0	0	0	0	0	0	0	0	0	0.08	0	0	0	0	0	0	0	0	0	0	0	0	0	0	0	0	0	0	0	0	0	0	0	0	0	0	0	0	0
Viruses	Human betaherpesvirus 7	0	0	0	0	0	0	0	0	0	0	0	0	0.08	0	0	0	0	0	0	0	0	0	0	0	0	0	0	0	0	0	0	0	0	0	0	0	0	0	0	0	0	0
